# Supplementary material for: Deciphering lignocellulose deconstruction by the white rot fungus Irpex lacteus based on genomic and transcriptomic analyses
Source: Biotechnol Biofuels. 2018 Mar 2;11:58. doi: 10.1186/s13068-018-1060-9 (PMC5833081; doi:10.1186/s13068-018-1060-9)
Supplement: Supplementary file 7 — Additional file 7. Differential expression analysis in comparisons of LC3d versus Glu3d and LC6d versus LC3d. [file 13068_2018_1060_MOESM7_ESM.xlsx]

## Sheet: LC3d vs Glu3d
Additional file 7. Differential expression analysis in comparisons of LC3d versus Glu3d. FDR：false discovery rate.
Gene_id	Trend	log2FoldChange	p-value	FDR	GO:BiologicalProcess	GO:CellularComponent	GO:MolecularFunction	KEGG
evm.model.scf7180000000808.184	Up	12.7536	1.00897e-155	2.53427e-152	GO:0005975(carbohydrate metabolic process)	-	GO:0004553(hydrolase activity, hydrolyzing O-glycosyl compounds)	-
evm.model.scf7180000000809.846	Up	12.595	7.60757e-163	7.64333e-159	GO:0006979(response to oxidative stress),GO:0055114(oxidation-reduction process)	-	GO:0004601(peroxidase activity),GO:0020037(heme binding)	-
evm.model.scf7180000000810.636	Up	12.3284	3.74062e-125	2.89092e-122	GO:0006979(response to oxidative stress),GO:0055114(oxidation-reduction process)	-	GO:0004601(peroxidase activity),GO:0020037(heme binding)	-
evm.model.scf7180000000807.1532	Up	12.0691	1.56536e-156	5.2424e-153	-	-	-	-
evm.model.scf7180000000808.462	Up	11.6115	2.36546e-132	2.37658e-129	GO:0055114(oxidation-reduction process),GO:0006066(alcohol metabolic process)	-	GO:0016614(oxidoreductase activity, acting on CH-OH group of donors),GO:0008812(choline dehydrogenase activity),GO:0050660(flavin adenine dinucleotide binding)	-
evm.model.scf7180000000806.48	Up	11.3986	9.75225e-162	4.89904e-158	GO:0006979(response to oxidative stress),GO:0055114(oxidation-reduction process)	-	GO:0004601(peroxidase activity),GO:0020037(heme binding)	-
evm.model.scf7180000000810.149	Up	11.3557	1.92842e-136	2.15276e-133	GO:0006979(response to oxidative stress),GO:0055114(oxidation-reduction process)	-	GO:0004601(peroxidase activity),GO:0020037(heme binding)	-
evm.model.scf7180000000806.712	Up	11.0806	1.01876e-127	8.52956e-125	-	-	-	-
evm.model.scf7180000000810.635	Up	10.9285	3.79843e-140	6.36046e-137	GO:0006979(response to oxidative stress),GO:0055114(oxidation-reduction process)	-	GO:0004601(peroxidase activity),GO:0020037(heme binding)	-
evm.model.scf7180000000925.314	Up	10.354	3.17994e-107	1.77494e-104	-	-	GO:0008171(O-methyltransferase activity)	-
evm.model.scf7180000000807.1533	Up	10.2094	3.54775e-137	4.45554e-134	-	-	-	-
evm.model.scf7180000000925.1254	Up	10.1598	1.0597e-131	9.67887e-129	-	GO:0016021(integral component of membrane)	GO:0004659(prenyltransferase activity)	-
evm.model.scf7180000000925.50	Up	10.055	1.71674e-144	3.44961e-141	-	-	-	-
evm.model.scf7180000000807.1108	Up	9.85654	1.9531e-67	2.51574e-65	-	-	-	-
evm.model.scf7180000001079.339	Up	9.69741	2.17959e-109	1.36865e-106	-	-	-	-
evm.model.scf7180000000811.466	Up	9.53055	5.27487e-119	3.78547e-116	GO:0055085(transmembrane transport)	GO:0016021(integral component of membrane)	-	-
evm.model.scf7180000000808.1030	Up	9.41073	9.98688e-138	1.4334e-134	GO:0055114(oxidation-reduction process),GO:0008152(metabolic process)	-	GO:0016616(oxidoreductase activity, acting on the CH-OH group of donors, NAD or NADP as acceptor),GO:0048037(cofactor binding),GO:0051287(NAD binding)	00630 (Glyoxylate and dicarboxylate metabolism), 00680 (Methane metabolism)
evm.model.scf7180000000824.22	Up	9.28772	1.71768e-76	3.19584e-74	-	-	-	-
evm.model.scf7180000000810.382	Up	9.19761	1.25466e-107	7.41502e-105	GO:0006810(transport)	GO:0016020(membrane)	GO:0005215(transporter activity)	-
evm.model.scf7180000000810.859	Up	8.93704	2.1278e-97	1.018e-94	-	-	-	-
evm.model.scf7180000000819.457	Up	8.87008	9.61172e-114	6.43793e-111	-	-	-	-
evm.model.scf7180000000925.1549	Up	8.81618	4.65151e-64	5.31065e-62	-	-	-	-
evm.model.scf7180000000819.376	Up	8.77195	3.22214e-89	9.52142e-87	GO:0006098(pentose-phosphate shunt),GO:0055114(oxidation-reduction process)	-	GO:0004616(phosphogluconate dehydrogenase (decarboxylating) activity),GO:0051287(NAD binding),GO:0016491(oxidoreductase activity),GO:0016616(oxidoreductase activity, acting on the CH-OH group of donors, NAD or NADP as acceptor),GO:0050662(coenzyme binding)	-
evm.model.scf7180000000925.1505	Up	8.58304	1.88589e-90	6.31583e-88	-	-	-	-
evm.model.scf7180000000807.191	Up	8.43011	1.56803e-86	4.25785e-84	-	-	-	-
evm.model.scf7180000000809.1150	Up	8.13556	1.49919e-95	6.02495e-93	GO:0006979(response to oxidative stress),GO:0055114(oxidation-reduction process)	-	GO:0004601(peroxidase activity),GO:0020037(heme binding)	-
evm.model.scf7180000000808.293	Up	7.96755	9.82797e-25	2.02755e-23	-	GO:0009277(fungal-type cell wall)	GO:0005199(structural constituent of cell wall)	-
evm.model.scf7180000000811.627	Up	7.95135	6.37875e-74	1.12434e-71	GO:0005975(carbohydrate metabolic process)	-	GO:0004553(hydrolase activity, hydrolyzing O-glycosyl compounds)	-
evm.model.scf7180000000808.727	Up	7.86442	3.24159e-81	7.08005e-79	GO:0055085(transmembrane transport),GO:0006810(transport)	GO:0016020(membrane),GO:0016021(integral component of membrane)	GO:0022891(substrate-specific transmembrane transporter activity),GO:0005215(transporter activity),GO:0022857(transmembrane transporter activity)	-
evm.model.scf7180000000810.84	Up	7.85671	4.35701e-102	2.30394e-99	GO:0006810(transport)	GO:0016020(membrane)	GO:0005215(transporter activity)	-
evm.model.scf7180000000806.456	Up	7.75078	1.33852e-96	5.60337e-94	GO:0008152(metabolic process)	-	GO:0016787(hydrolase activity)	-
evm.model.scf7180000000925.886	Up	7.63648	7.94112e-97	3.46889e-94	GO:0008152(metabolic process)	-	GO:0016491(oxidoreductase activity)	-
evm.model.scf7180000000811.482	Up	7.62354	2.82023e-77	5.34619e-75	GO:0055085(transmembrane transport)	GO:0016021(integral component of membrane)	-	-
evm.model.scf7180000000806.366	Up	7.61026	4.6887e-89	1.34593e-86	GO:0008152(metabolic process)	-	GO:0016491(oxidoreductase activity)	-
evm.model.scf7180000000810.73	Up	7.60974	4.13393e-86	1.09299e-83	GO:0006810(transport)	GO:0016020(membrane)	GO:0005215(transporter activity)	-
evm.model.scf7180000000810.755	Up	7.60602	4.20306e-97	1.91946e-94	GO:0055114(oxidation-reduction process)	-	GO:0005506(iron ion binding),GO:0016705(oxidoreductase activity, acting on paired donors, with incorporation or reduction of molecular oxygen),GO:0020037(heme binding)	-
evm.model.scf7180000000807.1476	Up	7.54547	6.122e-90	1.92212e-87	GO:0055114(oxidation-reduction process)	-	GO:0008270(zinc ion binding),GO:0016491(oxidoreductase activity)	00625 (Chloroalkane and chloroalkene degradation), 00680 (Methane metabolism)
evm.model.scf7180000000809.1088	Up	7.53399	3.8627e-93	1.38602e-90	GO:0055114(oxidation-reduction process)	-	GO:0016491(oxidoreductase activity),GO:0008270(zinc ion binding),GO:0016747(transferase activity, transferring acyl groups other than amino-acyl groups)	-
evm.model.scf7180000000808.452	Up	7.43897	1.71407e-63	1.91347e-61	-	-	-	-
evm.model.scf7180000000808.977	Up	7.40111	6.18549e-79	1.24291e-76	GO:0055114(oxidation-reduction process)	-	GO:0016491(oxidoreductase activity),GO:0016706(oxidoreductase activity, acting on paired donors, with incorporation or reduction of molecular oxygen, 2-oxoglutarate as one donor, and incorporation of one atom each of oxygen into both donors)	-
evm.model.scf7180000000810.330	Up	7.39862	5.77005e-72	9.20186e-70	-	-	GO:0016787(hydrolase activity)	-
evm.model.scf7180000000810.389	Up	7.37366	7.04563e-65	8.42707e-63	GO:0055114(oxidation-reduction process)	-	GO:0005506(iron ion binding),GO:0016705(oxidoreductase activity, acting on paired donors, with incorporation or reduction of molecular oxygen),GO:0020037(heme binding)	-
evm.model.scf7180000000809.506	Up	7.31895	4.94396e-73	8.27867e-71	GO:0055085(transmembrane transport)	GO:0016020(membrane),GO:0016021(integral component of membrane)	GO:0022891(substrate-specific transmembrane transporter activity),GO:0022857(transmembrane transporter activity)	-
evm.model.scf7180000000810.961	Up	7.31886	3.49249e-95	1.34958e-92	GO:0009086(methionine biosynthetic process)	GO:0005737(cytoplasm)	GO:0004414(homoserine O-acetyltransferase activity)	-
evm.model.scf7180000000808.345	Up	7.31118	5.91881e-90	1.91827e-87	-	-	-	-
evm.model.scf7180000000806.570	Up	7.27472	4.08924e-83	1.00206e-80	GO:0055085(transmembrane transport)	GO:0016021(integral component of membrane)	-	-
evm.model.scf7180000000806.444	Up	7.27187	6.22537e-82	1.38992e-79	GO:0055085(transmembrane transport)	GO:0016021(integral component of membrane)	-	-
evm.model.scf7180000000807.1018	Up	7.24825	1.18744e-74	2.13039e-72	GO:0055085(transmembrane transport)	GO:0016021(integral component of membrane)	-	-
evm.model.scf7180000001079.340	Up	7.24116	2.57191e-69	3.8e-67	-	-	-	-
evm.model.scf7180000000807.1306	Up	7.17483	3.65853e-94	1.36138e-91	-	-	-	-
evm.model.scf7180000000820.88	Up	7.1434	3.27995e-85	8.23842e-83	GO:0055085(transmembrane transport)	GO:0016021(integral component of membrane)	-	-
evm.model.scf7180000000807.98	Up	7.11296	5.45017e-82	1.27344e-79	GO:0055114(oxidation-reduction process),GO:0008152(metabolic process)	-	GO:0008270(zinc ion binding),GO:0016491(oxidoreductase activity),GO:0016747(transferase activity, transferring acyl groups other than amino-acyl groups)	-
evm.model.scf7180000001079.317	Up	7.09145	1.4546e-89	4.42858e-87	-	-	-	-
evm.model.scf7180000000824.208	Up	7.08343	4.69282e-47	2.72536e-45	GO:0005975(carbohydrate metabolic process),GO:0030245(cellulose catabolic process)	GO:0005576(extracellular region)	GO:0004553(hydrolase activity, hydrolyzing O-glycosyl compounds),GO:0030248(cellulose binding)	-
evm.model.scf7180000000810.482	Up	7.07512	4.9076e-47	2.83371e-45	-	-	-	-
evm.model.scf7180000001079.338	Up	7.05489	1.23575e-54	9.85361e-53	-	-	-	-
evm.model.scf7180000000808.63	Up	7.0326	7.45593e-28	1.83602e-26	-	-	-	-
evm.model.scf7180000000806.581	Up	7.01363	2.32838e-56	2.01665e-54	-	-	-	-
evm.model.scf7180000000811.591	Up	6.98788	3.72972e-55	3.0969e-53	GO:0005975(carbohydrate metabolic process)	GO:0005576(extracellular region)	GO:0004553(hydrolase activity, hydrolyzing O-glycosyl compounds),GO:0030248(cellulose binding)	-
evm.model.scf7180000000925.1507	Up	6.966	7.76957e-86	2.00156e-83	-	-	-	-
evm.model.scf7180000000925.315	Up	6.81777	2.64801e-80	5.66054e-78	-	-	GO:0030170(pyridoxal phosphate binding),GO:0003824(catalytic activity)	-
evm.model.scf7180000000806.482	Up	6.79367	2.46629e-82	5.89972e-80	GO:0055114(oxidation-reduction process),GO:0009712(catechol-containing compound metabolic process),GO:0006725(cellular aromatic compound metabolic process)	-	GO:0005506(iron ion binding),GO:0016702(oxidoreductase activity, acting on single donors with incorporation of molecular oxygen, incorporation of two atoms of oxygen),GO:0018576(catechol 1,2-dioxygenase activity),GO:0003824(catalytic activity),GO:0008199(ferric iron binding)	-
evm.model.scf7180000000925.107	Up	6.75315	1.41661e-79	2.90463e-77	-	GO:0016020(membrane)	GO:0004571(mannosyl-oligosaccharide 1,2-alpha-mannosidase activity),GO:0005509(calcium ion binding)	00510 (N-Glycan biosynthesis), 00513 (Various types of N-glycan biosynthesis), 04141 (Protein processing in endoplasmic reticulum)
evm.model.scf7180000000807.1096	Up	6.72425	8.54199e-87	2.38393e-84	GO:0055114(oxidation-reduction process)	-	GO:0016491(oxidoreductase activity)	-
evm.model.scf7180000000808.887	Up	6.72134	1.95385e-78	3.84908e-76	GO:0055085(transmembrane transport),GO:0006810(transport)	GO:0016020(membrane),GO:0016021(integral component of membrane)	GO:0022891(substrate-specific transmembrane transporter activity),GO:0005215(transporter activity),GO:0022857(transmembrane transporter activity)	-
evm.model.scf7180000000811.520	Up	6.71618	1.40627e-59	1.39889e-57	-	-	-	-
evm.model.scf7180000000808.420	Up	6.71241	5.64912e-82	1.28992e-79	-	-	-	-
evm.model.scf7180000000807.27	Up	6.61111	4.03518e-35	1.4531e-33	GO:0005975(carbohydrate metabolic process)	GO:0005576(extracellular region)	GO:0004553(hydrolase activity, hydrolyzing O-glycosyl compounds),GO:0030248(cellulose binding)	-
evm.model.scf7180000000810.360	Up	6.59861	3.47034e-76	6.33936e-74	GO:0008152(metabolic process)	-	GO:0016787(hydrolase activity)	-
evm.model.scf7180000000812.79	Up	6.57727	6.63885e-54	5.21098e-52	-	-	-	-
evm.model.scf7180000000809.107	Up	6.5672	6.3435e-46	3.54073e-44	GO:0005975(carbohydrate metabolic process)	GO:0005576(extracellular region)	GO:0004553(hydrolase activity, hydrolyzing O-glycosyl compounds),GO:0030248(cellulose binding)	-
evm.model.scf7180000000820.222	Up	6.55103	4.9568e-25	1.03969e-23	-	-	-	-
evm.model.scf7180000000820.116	Up	6.53153	2.63366e-36	9.98506e-35	GO:0005975(carbohydrate metabolic process)	GO:0005576(extracellular region)	GO:0004553(hydrolase activity, hydrolyzing O-glycosyl compounds),GO:0030248(cellulose binding)	-
evm.model.scf7180000000818.237	Up	6.5048	7.24366e-66	8.87526e-64	GO:0055085(transmembrane transport)	GO:0016021(integral component of membrane)	-	-
evm.model.scf7180000000819.358	Up	6.49522	1.2564e-44	6.71437e-43	GO:0008152(metabolic process),GO:0055114(oxidation-reduction process)	-	GO:0016491(oxidoreductase activity)	-
evm.model.scf7180000000810.359	Up	6.4703	5.79435e-70	8.68894e-68	GO:0008152(metabolic process)	-	GO:0016787(hydrolase activity)	-
evm.model.scf7180000000808.813	Up	6.40377	4.96193e-33	1.63989e-31	GO:0006508(proteolysis)	-	GO:0008233(peptidase activity),GO:0005515(protein binding)	-
evm.model.scf7180000000808.329	Up	6.3877	2.08528e-77	4.02901e-75	GO:0055085(transmembrane transport),GO:0006810(transport)	GO:0016020(membrane),GO:0016021(integral component of membrane)	GO:0022891(substrate-specific transmembrane transporter activity),GO:0005215(transporter activity),GO:0022857(transmembrane transporter activity)	-
evm.model.scf7180000000810.913	Up	6.37888	4.47895e-68	6.08108e-66	-	-	-	-
evm.model.scf7180000000811.682	Up	6.31952	1.00322e-64	1.1858e-62	-	-	-	-
evm.model.scf7180000000808.929	Up	6.29991	7.1693e-67	9.00374e-65	GO:0055085(transmembrane transport)	GO:0016021(integral component of membrane)	-	-
evm.model.scf7180000000807.1391	Up	6.20896	3.00958e-68	4.14208e-66	-	-	-	-
evm.model.scf7180000000812.78	Up	6.18577	7.52426e-69	1.06474e-66	GO:0055085(transmembrane transport)	GO:0016021(integral component of membrane)	-	-
evm.model.scf7180000000819.159	Up	6.18434	1.60742e-36	6.18764e-35	-	-	-	-
evm.model.scf7180000000810.972	Up	6.17163	5.39205e-67	6.85746e-65	-	-	-	-
evm.model.scf7180000000810.326	Up	6.16748	7.62377e-72	1.19681e-69	-	-	-	-
evm.model.scf7180000000808.344	Up	6.16709	3.63909e-72	5.89709e-70	-	-	-	-
evm.model.scf7180000000816.264	Up	6.12937	0.00225862	0.00565472	-	-	GO:0003676(nucleic acid binding)	-
evm.model.scf7180000000808.477	Up	6.10648	0.000116097	0.000375418	-	-	-	-
evm.model.scf7180000000925.341	Up	6.10641	1.16514e-68	1.62585e-66	GO:0055085(transmembrane transport)	GO:0016021(integral component of membrane)	-	-
evm.model.scf7180000000806.624	Up	6.06169	1.4616e-42	7.26963e-41	GO:0006508(proteolysis)	-	GO:0008233(peptidase activity)	-
evm.model.scf7180000000824.45	Up	6.05916	1.31011e-65	1.58587e-63	-	-	-	-
evm.model.scf7180000000810.329	Up	6.05136	3.04988e-66	3.78298e-64	-	-	GO:0016787(hydrolase activity)	-
evm.model.scf7180000000925.303	Up	6.0062	1.50476e-14	1.58805e-13	-	-	-	-
evm.model.scf7180000000925.140	Up	6.00249	3.11655e-59	3.01076e-57	-	-	-	-
evm.model.scf7180000000810.403	Up	5.99745	3.11729e-72	5.13433e-70	GO:0008152(metabolic process)	-	GO:0016491(oxidoreductase activity)	-
evm.model.scf7180000000925.355	Up	5.96962	2.73852e-73	4.66338e-71	GO:0008152(metabolic process)	-	GO:0016491(oxidoreductase activity)	-
evm.model.scf7180000000807.680	Up	5.93345	7.69666e-52	5.33299e-50	-	-	-	-
evm.model.scf7180000000819.196	Up	5.92724	1.9082e-13	1.83286e-12	GO:0055114(oxidation-reduction process)	-	GO:0008270(zinc ion binding),GO:0016491(oxidoreductase activity)	-
evm.model.scf7180000000819.359	Up	5.92174	1.92843e-59	1.89934e-57	GO:0055085(transmembrane transport)	GO:0016021(integral component of membrane)	-	-
evm.model.scf7180000000809.127	Up	5.89526	9.14199e-54	7.06535e-52	GO:0006508(proteolysis)	-	GO:0004197(cysteine-type endopeptidase activity)	-
evm.model.scf7180000000806.587	Up	5.86565	9.25776e-50	5.96236e-48	GO:0005975(carbohydrate metabolic process)	GO:0005576(extracellular region)	GO:0004553(hydrolase activity, hydrolyzing O-glycosyl compounds),GO:0030248(cellulose binding)	-
evm.model.scf7180000000808.183	Up	5.84552	9.87008e-39	4.26067e-37	GO:0005975(carbohydrate metabolic process)	GO:0005576(extracellular region)	GO:0004553(hydrolase activity, hydrolyzing O-glycosyl compounds),GO:0030248(cellulose binding)	-
evm.model.scf7180000000806.620	Up	5.84269	1.16216e-44	6.24397e-43	GO:0005975(carbohydrate metabolic process)	-	GO:0004553(hydrolase activity, hydrolyzing O-glycosyl compounds)	-
evm.model.scf7180000000925.703	Up	5.83581	3.75338e-70	5.71366e-68	GO:0008152(metabolic process)	-	GO:0016491(oxidoreductase activity)	-
evm.model.scf7180000000809.1124	Up	5.80997	1.24758e-56	1.09951e-54	-	-	-	-
evm.model.scf7180000000809.566	Up	5.78252	2.84497e-71	4.39744e-69	GO:0008152(metabolic process)	-	GO:0016787(hydrolase activity),GO:0019120(hydrolase activity, acting on acid halide bonds, in C-halide compounds)	-
evm.model.scf7180000000808.589	Up	5.7553	1.94717e-59	1.89934e-57	GO:0009439(cyanate metabolic process)	GO:0005739(mitochondrion)	GO:0008824(cyanate hydratase activity),GO:0003677(DNA binding)	00910 (Nitrogen metabolism)
evm.model.scf7180000000809.77	Up	5.75313	1.80613e-46	1.02521e-44	GO:0005975(carbohydrate metabolic process)	GO:0005576(extracellular region)	GO:0004553(hydrolase activity, hydrolyzing O-glycosyl compounds),GO:0030248(cellulose binding)	-
evm.model.scf7180000000807.95	Up	5.70626	1.85698e-60	1.92341e-58	-	-	-	00363 (Bisphenol degradation), 00627 (Aminobenzoate degradation), 00960 (Tropane, piperidine and pyridine alkaloid biosynthesis)
evm.model.scf7180000000810.1025	Up	5.69047	4.5211e-69	6.48907e-67	GO:0006097(glyoxylate cycle)	-	GO:0003824(catalytic activity),GO:0004474(malate synthase activity)	00620 (Pyruvate metabolism), 00630 (Glyoxylate and dicarboxylate metabolism)
evm.model.scf7180000000925.1255	Up	5.63232	1.63543e-64	1.88864e-62	-	-	GO:0008171(O-methyltransferase activity)	-
evm.model.scf7180000001079.319	Up	5.61593	1.81928e-55	1.52504e-53	-	-	GO:0005515(protein binding)	-
evm.model.scf7180000000809.192	Up	5.57557	1.83041e-57	1.67183e-55	GO:0055114(oxidation-reduction process)	-	GO:0016491(oxidoreductase activity)	-
evm.model.scf7180000000811.674	Up	5.55802	7.13053e-60	7.2364e-58	GO:0006839(mitochondrial transport)	GO:0031966(mitochondrial membrane)	-	04964 (Proximal tubule bicarbonate reclamation)
evm.model.scf7180000000809.32	Up	5.552	6.37725e-31	1.89563e-29	-	-	-	-
evm.model.scf7180000000807.300	Up	5.54475	9.32911e-28	2.27499e-26	-	-	-	-
evm.model.scf7180000000925.347	Up	5.535	3.34039e-19	5.00922e-18	-	-	GO:0005507(copper ion binding),GO:0009055(electron carrier activity)	-
evm.model.scf7180000000819.126	Up	5.53485	2.98235e-49	1.89643e-47	GO:0055114(oxidation-reduction process)	-	GO:0016491(oxidoreductase activity),GO:0016706(oxidoreductase activity, acting on paired donors, with incorporation or reduction of molecular oxygen, 2-oxoglutarate as one donor, and incorporation of one atom each of oxygen into both donors),GO:0005506(iron ion binding)	-
evm.model.scf7180000000810.123	Up	5.52894	4.73533e-68	6.34345e-66	GO:0006508(proteolysis)	-	GO:0008236(serine-type peptidase activity),GO:0004252(serine-type endopeptidase activity)	-
evm.model.scf7180000000811.335	Up	5.51743	2.52633e-33	8.46067e-32	-	-	-	-
evm.model.scf7180000000809.547	Up	5.48358	0.003283	0.00792891	-	-	-	-
evm.model.scf7180000000808.1069	Up	5.4704	8.30072e-50	5.38047e-48	-	-	-	-
evm.model.scf7180000000806.365	Up	5.4574	2.06446e-56	1.80362e-54	GO:0008152(metabolic process)	-	GO:0016491(oxidoreductase activity)	00650 (Butanoate metabolism)
evm.model.scf7180000000810.202	Up	5.45611	4.72503e-57	4.23861e-55	-	-	-	-
evm.model.scf7180000000808.603	Up	5.44868	1.85727e-35	6.78544e-34	GO:0006559(L-phenylalanine catabolic process),GO:0006570(tyrosine metabolic process),GO:0055114(oxidation-reduction process)	-	GO:0004411(homogentisate 1,2-dioxygenase activity)	00350 (Tyrosine metabolism), 00643 (Styrene degradation)
evm.model.scf7180000000925.205	Up	5.40584	1.85973e-48	1.15338e-46	GO:0005975(carbohydrate metabolic process)	-	GO:0004553(hydrolase activity, hydrolyzing O-glycosyl compounds)	-
evm.model.scf7180000000807.188	Up	5.40085	5.38243e-58	5.00715e-56	-	-	GO:0004222(metalloendopeptidase activity),GO:0008237(metallopeptidase activity)	-
evm.model.scf7180000000807.1262	Up	5.38987	1.37119e-58	1.29966e-56	-	-	-	-
evm.model.scf7180000000806.243	Up	5.38251	2.14249e-49	1.37106e-47	GO:0055114(oxidation-reduction process)	-	GO:0005506(iron ion binding),GO:0016705(oxidoreductase activity, acting on paired donors, with incorporation or reduction of molecular oxygen),GO:0020037(heme binding)	-
evm.model.scf7180000000931.106	Up	5.36393	6.37874e-62	6.966e-60	-	-	-	-
evm.model.scf7180000000806.621	Up	5.33583	2.72499e-46	1.53809e-44	GO:0005975(carbohydrate metabolic process)	-	GO:0004553(hydrolase activity, hydrolyzing O-glycosyl compounds)	-
evm.model.scf7180000000807.574	Up	5.30486	1.1132e-27	2.70806e-26	GO:0005975(carbohydrate metabolic process)	-	GO:0004553(hydrolase activity, hydrolyzing O-glycosyl compounds)	-
evm.model.scf7180000000925.357	Up	5.29007	2.28902e-51	1.57519e-49	-	GO:0016021(integral component of membrane)	-	-
evm.model.scf7180000000925.1506	Up	5.27833	1.47712e-60	1.56217e-58	GO:0006481(C-terminal protein methylation)	GO:0016021(integral component of membrane)	GO:0004671(protein C-terminal S-isoprenylcysteine carboxyl O-methyltransferase activity)	-
evm.model.scf7180000000925.1504	Up	5.25136	3.5218e-29	9.46084e-28	GO:0006481(C-terminal protein methylation)	GO:0016021(integral component of membrane)	GO:0004671(protein C-terminal S-isoprenylcysteine carboxyl O-methyltransferase activity)	-
evm.model.scf7180000000821.26	Up	5.24892	1.95884e-21	3.36994e-20	-	GO:0009277(fungal-type cell wall)	GO:0005199(structural constituent of cell wall)	-
evm.model.scf7180000000819.125	Up	5.2192	1.36028e-32	4.43726e-31	GO:0055114(oxidation-reduction process)	-	GO:0005506(iron ion binding),GO:0016491(oxidoreductase activity),GO:0016706(oxidoreductase activity, acting on paired donors, with incorporation or reduction of molecular oxygen, 2-oxoglutarate as one donor, and incorporation of one atom each of oxygen into both donors)	-
evm.model.scf7180000000820.77	Up	5.21855	1.31629e-62	1.45327e-60	-	-	-	-
evm.model.scf7180000000808.713	Up	5.21046	1.18772e-33	4.00438e-32	GO:0055085(transmembrane transport)	GO:0016021(integral component of membrane)	-	-
evm.model.scf7180000000809.551	Up	5.17574	2.2578e-58	2.12001e-56	-	-	GO:0016810(hydrolase activity, acting on carbon-nitrogen (but not peptide) bonds),GO:0016787(hydrolase activity)	-
evm.model.scf7180000000925.1241	Up	5.12473	2.13389e-61	2.30529e-59	-	-	-	-
evm.model.scf7180000000806.696	Up	5.11848	3.44115e-53	2.59949e-51	-	-	-	00532 (Glycosaminoglycan biosynthesis - chondroitin sulfate), 00534 (Glycosaminoglycan biosynthesis - heparan sulfate)
evm.model.scf7180000000810.565	Up	5.11037	4.21363e-29	1.12293e-27	-	-	-	-
evm.model.scf7180000000808.156	Up	5.09996	9.1537e-60	9.19672e-58	GO:0055114(oxidation-reduction process)	-	GO:0008270(zinc ion binding),GO:0016491(oxidoreductase activity),GO:0016747(transferase activity, transferring acyl groups other than amino-acyl groups)	-
evm.model.scf7180000000925.1048	Up	5.09329	4.04998e-32	1.28766e-30	-	-	-	-
evm.model.scf7180000000806.479	Up	5.09268	7.84092e-34	2.67043e-32	-	-	-	-
evm.model.scf7180000000810.840	Up	5.09147	8.88733e-64	1.00327e-61	-	-	GO:0008081(phosphoric diester hydrolase activity),GO:0046872(metal ion binding),GO:0003824(catalytic activity)	-
evm.model.scf7180000000925.81	Up	5.09118	2.45561e-57	2.22266e-55	-	-	-	-
evm.model.scf7180000000810.598	Up	5.08968	1.92502e-08	1.07628e-07	GO:0005975(carbohydrate metabolic process)	GO:0005576(extracellular region)	GO:0004553(hydrolase activity, hydrolyzing O-glycosyl compounds),GO:0030248(cellulose binding)	-
evm.model.scf7180000000821.29	Up	5.02875	7.19737e-59	6.88686e-57	GO:0055085(transmembrane transport)	GO:0016021(integral component of membrane)	-	-
evm.model.scf7180000000925.212	Up	5.02219	1.44347e-40	6.74536e-39	-	-	GO:0016787(hydrolase activity)	-
evm.model.scf7180000000808.517	Up	5.00374	5.06035e-56	4.34541e-54	-	-	GO:0003676(nucleic acid binding)	-
evm.model.scf7180000000819.266	Up	5.00224	1.82148e-55	1.52504e-53	-	-	GO:0016884(carbon-nitrogen ligase activity, with glutamine as amido-N-donor)	-
evm.model.scf7180000000811.359	Up	5.00209	1.48833e-19	2.26908e-18	-	-	GO:0016787(hydrolase activity)	-
evm.model.scf7180000000925.1047	Up	5.00105	1.28166e-44	6.81312e-43	-	-	-	-
evm.model.scf7180000000808.324	Up	4.99655	7.64007e-36	2.83247e-34	-	-	-	-
evm.model.scf7180000000809.411	Up	4.96225	1.37963e-44	7.29532e-43	GO:0055085(transmembrane transport)	GO:0016021(integral component of membrane)	-	-
evm.model.scf7180000000809.73	Up	4.9486	1.09314e-52	8.01663e-51	-	-	-	-
evm.model.scf7180000000807.575	Up	4.94606	2.32061e-16	2.80567e-15	-	-	-	-
evm.model.scf7180000000925.362	Up	4.9204	4.21181e-47	2.46023e-45	GO:0055085(transmembrane transport)	GO:0016021(integral component of membrane)	-	-
evm.model.scf7180000000819.132	Up	4.91912	3.95133e-53	2.96261e-51	GO:0055114(oxidation-reduction process)	-	GO:0008270(zinc ion binding),GO:0016491(oxidoreductase activity),GO:0016747(transferase activity, transferring acyl groups other than amino-acyl groups)	00650 (Butanoate metabolism)
evm.model.scf7180000000808.888	Up	4.91131	1.84204e-50	1.20961e-48	GO:0055085(transmembrane transport),GO:0006810(transport)	GO:0016020(membrane),GO:0016021(integral component of membrane)	GO:0022891(substrate-specific transmembrane transporter activity),GO:0005215(transporter activity),GO:0022857(transmembrane transporter activity)	-
evm.model.scf7180000000818.91	Up	4.91051	3.8564e-38	1.61439e-36	-	-	-	-
evm.model.scf7180000000806.485	Up	4.90998	4.38982e-53	3.267e-51	GO:0006725(cellular aromatic compound metabolic process)	-	GO:0016830(carbon-carbon lyase activity),GO:0003824(catalytic activity)	00051 (Fructose and mannose metabolism)
evm.model.scf7180000000925.1301	Up	4.87557	5.32053e-32	1.66528e-30	-	-	-	-
evm.model.scf7180000000811.360	Up	4.86118	3.51447e-24	6.97823e-23	GO:0005975(carbohydrate metabolic process)	GO:0005576(extracellular region)	GO:0016787(hydrolase activity),GO:0004553(hydrolase activity, hydrolyzing O-glycosyl compounds),GO:0030248(cellulose binding)	-
evm.model.scf7180000000806.535	Up	4.83594	6.43068e-09	3.78938e-08	-	-	-	-
evm.model.scf7180000000809.465	Up	4.83417	1.5729e-29	4.30596e-28	GO:0005975(carbohydrate metabolic process)	GO:0005576(extracellular region)	GO:0004553(hydrolase activity, hydrolyzing O-glycosyl compounds),GO:0030248(cellulose binding)	-
evm.model.scf7180000000808.140	Up	4.83071	6.74342e-33	2.22135e-31	-	-	-	-
evm.model.scf7180000000809.494	Up	4.82585	7.09863e-40	3.1982e-38	-	-	-	-
evm.model.scf7180000000806.740	Up	4.82342	1.17766e-46	6.76114e-45	GO:0006520(cellular amino acid metabolic process)	-	GO:0003824(catalytic activity),GO:0030170(pyridoxal phosphate binding),GO:0016765(transferase activity, transferring alkyl or aryl (other than methyl) groups)	00270 (Cysteine and methionine metabolism)
evm.model.scf7180000000821.28	Up	4.82167	2.77257e-36	1.04722e-34	-	-	-	-
evm.model.scf7180000000925.1220	Up	4.8113	2.6933e-27	6.44276e-26	GO:0006725(cellular aromatic compound metabolic process),GO:0055114(oxidation-reduction process)	-	GO:0003824(catalytic activity),GO:0008199(ferric iron binding),GO:0005506(iron ion binding),GO:0016702(oxidoreductase activity, acting on single donors with incorporation of molecular oxygen, incorporation of two atoms of oxygen)	-
evm.model.scf7180000000925.333	Up	4.7721	7.34116e-24	1.44056e-22	-	-	-	-
evm.model.scf7180000000807.449	Up	4.76653	2.0019e-54	1.58371e-52	-	-	-	-
evm.model.scf7180000000925.25	Up	4.76304	3.76061e-28	9.48285e-27	-	-	-	-
evm.model.scf7180000000808.215	Up	4.71125	2.11603e-52	1.51856e-50	GO:0055114(oxidation-reduction process)	-	GO:0016491(oxidoreductase activity)	00430 (Taurine and hypotaurine metabolism)
evm.model.scf7180000000811.374	Up	4.70887	7.69872e-51	5.12246e-49	-	-	GO:0003676(nucleic acid binding),GO:0046872(metal ion binding)	-
evm.model.scf7180000000818.194	Up	4.69765	6.82831e-46	3.79028e-44	-	-	-	-
evm.model.scf7180000000810.276	Up	4.6854	3.48388e-37	1.38899e-35	GO:0055114(oxidation-reduction process),GO:0008152(metabolic process)	-	GO:0016616(oxidoreductase activity, acting on the CH-OH group of donors, NAD or NADP as acceptor),GO:0048037(cofactor binding),GO:0051287(NAD binding)	00630 (Glyoxylate and dicarboxylate metabolism), 00680 (Methane metabolism)
evm.model.scf7180000000808.568	Up	4.68498	7.51184e-52	5.24107e-50	GO:0006481(C-terminal protein methylation)	GO:0016021(integral component of membrane)	GO:0004671(protein C-terminal S-isoprenylcysteine carboxyl O-methyltransferase activity)	-
evm.model.scf7180000000810.901	Up	4.67024	9.83896e-27	2.26725e-25	GO:0006508(proteolysis)	GO:0005618(cell wall),GO:0016020(membrane)	GO:0004252(serine-type endopeptidase activity)	-
evm.model.scf7180000000810.644	Up	4.65719	7.19061e-49	4.51526e-47	GO:0055114(oxidation-reduction process)	-	GO:0003824(catalytic activity),GO:0016614(oxidoreductase activity, acting on CH-OH group of donors),GO:0050660(flavin adenine dinucleotide binding),GO:0016491(oxidoreductase activity),GO:0008762(UDP-N-acetylmuramate dehydrogenase activity)	-
evm.model.scf7180000000808.497	Up	4.65531	7.42463e-28	1.83281e-26	-	-	-	-
evm.model.scf7180000000819.123	Up	4.65435	3.76943e-49	2.38185e-47	GO:0055114(oxidation-reduction process)	-	GO:0005506(iron ion binding),GO:0016491(oxidoreductase activity),GO:0016706(oxidoreductase activity, acting on paired donors, with incorporation or reduction of molecular oxygen, 2-oxoglutarate as one donor, and incorporation of one atom each of oxygen into both donors)	-
evm.model.scf7180000000818.236	Up	4.63438	2.91268e-34	1.0161e-32	-	-	-	-
evm.model.scf7180000000925.133	Up	4.62985	2.60744e-36	9.92307e-35	GO:0008152(metabolic process)	-	GO:0016829(lyase activity),GO:0003824(catalytic activity)	-
evm.model.scf7180000000806.212	Up	4.62965	7.12598e-23	1.32583e-21	-	-	-	-
evm.model.scf7180000000808.369	Up	4.62676	3.70006e-32	1.1839e-30	GO:0055085(transmembrane transport),GO:0006810(transport)	GO:0016020(membrane),GO:0016021(integral component of membrane)	GO:0022891(substrate-specific transmembrane transporter activity),GO:0005215(transporter activity),GO:0022857(transmembrane transporter activity)	-
evm.model.scf7180000000810.171	Up	4.61522	8.33344e-07	3.81157e-06	-	GO:0009277(fungal-type cell wall)	GO:0005199(structural constituent of cell wall)	-
evm.model.scf7180000000809.283	Up	4.59302	2.67106e-52	1.90327e-50	GO:0055085(transmembrane transport)	GO:0016021(integral component of membrane)	-	-
evm.model.scf7180000000808.814	Up	4.58828	5.79599e-23	1.09254e-21	-	-	-	-
evm.model.scf7180000000925.526	Up	4.58442	2.75292e-34	9.63713e-33	-	-	-	-
evm.model.scf7180000000809.844	Up	4.58236	3.25843e-46	1.82891e-44	GO:0055085(transmembrane transport)	GO:0016021(integral component of membrane)	-	-
evm.model.scf7180000000806.259	Up	4.58131	5.56717e-55	4.54743e-53	-	-	GO:0005515(protein binding)	-
evm.model.scf7180000000811.826	Up	4.54841	1.42442e-30	4.16023e-29	-	-	-	-
evm.model.scf7180000000819.54	Up	4.54546	1.24971e-19	1.914e-18	-	-	-	-
evm.model.scf7180000000821.96	Up	4.5441	4.16963e-34	1.44456e-32	GO:0003333(amino acid transmembrane transport),GO:0006865(amino acid transport),GO:0055085(transmembrane transport)	GO:0016020(membrane),GO:0016021(integral component of membrane)	GO:0015171(amino acid transmembrane transporter activity)	-
evm.model.scf7180000000810.743	Up	4.54214	9.72185e-22	1.69575e-20	-	-	-	-
evm.model.scf7180000000819.198	Up	4.53522	1.549e-31	4.75925e-30	GO:0055114(oxidation-reduction process)	-	GO:0008270(zinc ion binding),GO:0016491(oxidoreductase activity),GO:0016747(transferase activity, transferring acyl groups other than amino-acyl groups)	-
evm.model.scf7180000000808.1072	Up	4.53094	2.1818e-53	1.66065e-51	-	-	-	-
evm.model.scf7180000000819.135	Up	4.50748	1.30354e-36	5.03719e-35	GO:0055085(transmembrane transport)	-	-	-
evm.model.scf7180000000925.82	Up	4.50187	1.03653e-45	5.69073e-44	GO:0000398(mRNA splicing, via spliceosome)	GO:0005681(spliceosomal complex)	GO:0003676(nucleic acid binding),GO:0017070(U6 snRNA binding),GO:0030623(U5 snRNA binding)	-
evm.model.scf7180000000925.397	Up	4.50032	2.48883e-44	1.30236e-42	-	-	-	-
evm.model.scf7180000000809.149	Up	4.49823	4.77304e-44	2.47189e-42	-	-	GO:0005515(protein binding)	-
evm.model.scf7180000000810.243	Up	4.48883	1.35163e-21	2.34135e-20	GO:0006629(lipid metabolic process)	-	GO:0016788(hydrolase activity, acting on ester bonds),GO:0016787(hydrolase activity)	-
evm.model.scf7180000000925.1003	Up	4.48251	9.26243e-45	5.00321e-43	GO:0006355(regulation of transcription, DNA-templated)	GO:0005634(nucleus)	GO:0000981(RNA polymerase II transcription factor activity, sequence-specific DNA binding),GO:0008270(zinc ion binding)	-
evm.model.scf7180000000807.787	Up	4.45733	5.07586e-53	3.74979e-51	GO:0006749(glutathione metabolic process)	-	GO:0003840(gamma-glutamyltransferase activity)	00430 (Taurine and hypotaurine metabolism), 00460 (Cyanoamino acid metabolism), 00480 (Glutathione metabolism), 00590 (Arachidonic acid metabolism)
evm.model.scf7180000000810.247	Up	4.44665	5.31228e-26	1.1887e-24	GO:0055085(transmembrane transport)	GO:0016021(integral component of membrane)	-	-
evm.model.scf7180000000925.1240	Up	4.44298	4.10034e-36	1.53717e-34	GO:0055114(oxidation-reduction process)	GO:0016021(integral component of membrane)	GO:0004659(prenyltransferase activity),GO:0005506(iron ion binding),GO:0016705(oxidoreductase activity, acting on paired donors, with incorporation or reduction of molecular oxygen),GO:0020037(heme binding),GO:0004497(monooxygenase activity)	-
evm.model.scf7180000000810.341	Up	4.43781	9.58648e-31	2.8328e-29	-	-	-	-
evm.model.scf7180000000925.152	Up	4.42053	2.23877e-40	1.03179e-38	-	-	-	-
evm.model.scf7180000000809.485	Up	4.41522	7.1625e-42	3.4597e-40	GO:0055085(transmembrane transport),GO:0006810(transport)	GO:0016020(membrane),GO:0016021(integral component of membrane)	GO:0022891(substrate-specific transmembrane transporter activity),GO:0022857(transmembrane transporter activity),GO:0005215(transporter activity)	-
evm.model.scf7180000000808.551	Up	4.4144	1.05836e-36	4.12145e-35	-	-	-	-
evm.model.scf7180000000809.727	Up	4.40816	2.00681e-48	1.23696e-46	GO:0008610(lipid biosynthetic process)	-	-	-
evm.model.scf7180000001079.176	Up	4.39153	1.77443e-47	1.05489e-45	GO:0045454(cell redox homeostasis)	-	-	-
evm.model.scf7180000000808.604	Up	4.39055	1.12323e-37	4.58742e-36	GO:0006559(L-phenylalanine catabolic process),GO:0006570(tyrosine metabolic process),GO:0055114(oxidation-reduction process)	-	GO:0004411(homogentisate 1,2-dioxygenase activity)	00350 (Tyrosine metabolism), 00643 (Styrene degradation)
evm.model.scf7180000000807.1313	Up	4.38531	6.27421e-51	4.23067e-49	-	-	-	-
evm.model.scf7180000000925.388	Up	4.38408	1.25976e-46	7.19135e-45	-	-	-	-
evm.model.scf7180000000806.571	Up	4.37778	2.07276e-17	2.66987e-16	-	-	-	-
evm.model.scf7180000000925.779	Up	4.35067	8.10089e-46	4.47196e-44	-	GO:0016021(integral component of membrane)	-	-
evm.model.scf7180000000820.146	Up	4.35008	4.27584e-45	2.33475e-43	-	-	GO:0005515(protein binding)	-
evm.model.scf7180000000806.537	Up	4.3444	1.58082e-37	6.40422e-36	-	-	-	-
evm.model.scf7180000000925.672	Up	4.3274	2.06417e-12	1.7605e-11	GO:0006629(lipid metabolic process),GO:0000724(double-strand break repair via homologous recombination),GO:0000910(cytokinesis)	-	GO:0016787(hydrolase activity),GO:0016788(hydrolase activity, acting on ester bonds),GO:0032266(phosphatidylinositol-3-phosphate binding)	-
evm.model.scf7180000000925.1442	Up	4.31222	9.33158e-30	2.59708e-28	GO:0006810(transport)	GO:0016020(membrane)	GO:0005215(transporter activity)	04962 (Vasopressin-regulated water reabsorption)
evm.model.scf7180000000808.185	Up	4.31171	1.59407e-17	2.07456e-16	GO:0005975(carbohydrate metabolic process)	GO:0005576(extracellular region)	GO:0004553(hydrolase activity, hydrolyzing O-glycosyl compounds),GO:0030248(cellulose binding)	-
evm.model.scf7180000000925.1476	Up	4.30825	6.59365e-50	4.30172e-48	GO:0055114(oxidation-reduction process)	-	GO:0003824(catalytic activity),GO:0050660(flavin adenine dinucleotide binding),GO:0016614(oxidoreductase activity, acting on CH-OH group of donors),GO:0008762(UDP-N-acetylmuramate dehydrogenase activity),GO:0016491(oxidoreductase activity)	00620 (Pyruvate metabolism)
evm.model.scf7180000000811.539	Up	4.30787	1.1871e-36	4.60496e-35	GO:0008152(metabolic process)	-	GO:0003824(catalytic activity)	-
evm.model.scf7180000000809.504	Up	4.27745	2.54494e-31	7.74818e-30	-	-	-	-
evm.model.scf7180000000819.427	Up	4.27649	9.11528e-44	4.64879e-42	-	-	-	-
evm.model.scf7180000000806.68	Up	4.2719	2.65989e-25	5.67387e-24	-	-	-	-
evm.model.scf7180000000806.591	Up	4.2601	1.20647e-09	7.6815e-09	-	-	-	-
evm.model.scf7180000000931.60	Up	4.2587	2.29058e-47	1.35373e-45	GO:0055114(oxidation-reduction process)	-	GO:0016491(oxidoreductase activity)	-
evm.model.scf7180000000808.869	Up	4.25753	1.32392e-37	5.38517e-36	GO:0005975(carbohydrate metabolic process)	-	GO:0004650(polygalacturonase activity)	-
evm.model.scf7180000000811.459	Up	4.25066	2.65924e-20	4.25436e-19	-	-	-	-
evm.model.scf7180000000811.835	Up	4.25047	1.21612e-25	2.6504e-24	-	-	-	-
evm.model.scf7180000000821.14	Up	4.24818	2.5768e-41	1.23282e-39	-	-	-	-
evm.model.scf7180000000925.269	Up	4.20035	6.91695e-28	1.71169e-26	-	-	-	-
evm.model.scf7180000000806.405	Up	4.17839	1.07759e-11	8.51813e-11	-	-	-	-
evm.model.scf7180000000925.1234	Up	4.15816	5.71381e-34	1.95927e-32	GO:0006481(C-terminal protein methylation)	GO:0016021(integral component of membrane)	GO:0004671(protein C-terminal S-isoprenylcysteine carboxyl O-methyltransferase activity)	-
evm.model.scf7180000000809.652	Up	4.14097	1.05583e-21	1.83846e-20	GO:0006355(regulation of transcription, DNA-templated)	GO:0005634(nucleus)	GO:0000981(RNA polymerase II transcription factor activity, sequence-specific DNA binding),GO:0008270(zinc ion binding)	-
evm.model.scf7180000000808.996	Up	4.1221	3.22882e-44	1.68083e-42	GO:0055114(oxidation-reduction process)	-	GO:0016491(oxidoreductase activity),GO:0016706(oxidoreductase activity, acting on paired donors, with incorporation or reduction of molecular oxygen, 2-oxoglutarate as one donor, and incorporation of one atom each of oxygen into both donors)	-
evm.model.scf7180000000925.956	Up	4.10969	2.49651e-32	8.01356e-31	-	-	-	-
evm.model.scf7180000000925.1512	Up	4.09438	2.45402e-38	1.04032e-36	-	-	-	-
evm.model.scf7180000000806.168	Up	4.08167	5.86045e-07	2.73352e-06	GO:0055114(oxidation-reduction process)	-	GO:0016614(oxidoreductase activity, acting on CH-OH group of donors),GO:0050660(flavin adenine dinucleotide binding)	-
evm.model.scf7180000000925.1545	Up	4.07412	2.28118e-13	2.17242e-12	-	-	-	-
evm.model.scf7180000000808.1073	Up	4.07129	6.87181e-38	2.82955e-36	-	-	-	-
evm.model.scf7180000000809.258	Up	4.06113	1.35858e-15	1.56353e-14	-	-	-	-
evm.model.scf7180000000819.458	Up	4.06015	2.24793e-36	8.62021e-35	-	-	-	-
evm.model.scf7180000000925.504	Up	4.05129	1.26389e-35	4.66851e-34	GO:0003333(amino acid transmembrane transport)	GO:0016020(membrane)	GO:0015171(amino acid transmembrane transporter activity)	-
evm.model.scf7180000000806.80	Up	4.041	6.96502e-26	1.5346e-24	-	-	GO:0016787(hydrolase activity)	-
evm.model.scf7180000000809.446	Up	4.03575	4.37353e-25	9.19264e-24	GO:0006629(lipid metabolic process)	-	GO:0004806(triglyceride lipase activity)	-
evm.model.scf7180000000810.273	Up	4.02457	3.09174e-21	5.22942e-20	-	-	-	-
evm.model.scf7180000000809.497	Up	4.00442	3.80985e-38	1.60157e-36	GO:0006508(proteolysis)	-	GO:0008236(serine-type peptidase activity)	-
evm.model.scf7180000000811.307	Up	4.00404	4.36292e-38	1.81885e-36	-	-	-	-
evm.model.scf7180000000810.906	Up	4.0022	5.71249e-39	2.48456e-37	-	-	GO:0016787(hydrolase activity)	-
evm.model.scf7180000000819.70	Up	3.99733	3.32329e-42	1.62874e-40	-	-	-	-
evm.model.scf7180000000806.451	Up	3.99008	1.8193e-44	9.56988e-43	GO:0055085(transmembrane transport)	GO:0016021(integral component of membrane)	-	-
evm.model.scf7180000000810.970	Up	3.98919	1.0335e-12	9.10038e-12	-	-	GO:0005515(protein binding)	-
evm.model.scf7180000000809.116	Up	3.98509	5.80806e-40	2.64043e-38	GO:0009086(methionine biosynthetic process)	-	GO:0003871(5-methyltetrahydropteroyltriglutamate-homocysteine S-methyltransferase activity),GO:0008270(zinc ion binding)	-
evm.model.scf7180000000925.589	Up	3.98215	1.15371e-25	2.51985e-24	GO:0006810(transport),GO:0055085(transmembrane transport),GO:0006865(amino acid transport),GO:0003333(amino acid transmembrane transport)	GO:0016020(membrane),GO:0016021(integral component of membrane)	GO:0015171(amino acid transmembrane transporter activity)	-
evm.model.scf7180000000925.879	Up	3.97922	2.96934e-43	1.48423e-41	GO:0055114(oxidation-reduction process)	-	GO:0005506(iron ion binding),GO:0016705(oxidoreductase activity, acting on paired donors, with incorporation or reduction of molecular oxygen),GO:0020037(heme binding)	-
evm.model.scf7180000000931.126	Up	3.9768	1.56394e-38	6.68636e-37	-	-	-	-
evm.model.scf7180000000810.538	Up	3.97181	1.5409e-06	6.75161e-06	GO:0006950(response to stress)	-	-	-
evm.model.scf7180000000810.356	Up	3.97167	3.11789e-41	1.48462e-39	GO:0008152(metabolic process)	-	GO:0016787(hydrolase activity)	-
evm.model.scf7180000000807.592	Up	3.97036	1.81617e-40	8.44769e-39	GO:0055114(oxidation-reduction process)	-	GO:0005506(iron ion binding),GO:0016705(oxidoreductase activity, acting on paired donors, with incorporation or reduction of molecular oxygen),GO:0020037(heme binding)	-
evm.model.scf7180000000810.1048	Up	3.96296	1.50285e-18	2.13566e-17	-	-	GO:0005515(protein binding)	-
evm.model.scf7180000000811.264	Up	3.95366	6.29998e-42	3.05777e-40	GO:0055114(oxidation-reduction process)	-	GO:0016491(oxidoreductase activity)	-
evm.model.scf7180000000818.175	Up	3.94781	1.36039e-39	6.04771e-38	-	-	GO:0016787(hydrolase activity)	-
evm.model.scf7180000000808.478	Up	3.94079	1.84762e-13	1.77807e-12	-	-	-	-
evm.model.scf7180000000808.952	Up	3.932	1.16253e-38	4.99141e-37	-	-	-	-
evm.model.scf7180000000808.213	Up	3.92416	1.39882e-29	3.85041e-28	-	-	-	-
evm.model.scf7180000000819.267	Up	3.9226	1.37532e-19	2.10318e-18	GO:0005975(carbohydrate metabolic process)	GO:0005576(extracellular region)	GO:0004553(hydrolase activity, hydrolyzing O-glycosyl compounds),GO:0030248(cellulose binding)	-
evm.model.scf7180000000819.241	Up	3.92209	5.55362e-27	1.30979e-25	GO:0015851(nucleobase transport)	GO:0016020(membrane)	GO:0015205(nucleobase transmembrane transporter activity)	-
evm.model.scf7180000000809.352	Up	3.90736	7.21538e-29	1.89772e-27	GO:0008152(metabolic process),GO:0009058(biosynthetic process),GO:0033014(tetrapyrrole biosynthetic process)	-	GO:0016740(transferase activity),GO:0003824(catalytic activity),GO:0030170(pyridoxal phosphate binding),GO:0003870(5-aminolevulinate synthase activity)	00260 (Glycine, serine and threonine metabolism), 00860 (Porphyrin and chlorophyll metabolism)
evm.model.scf7180000000808.271	Up	3.89667	2.15178e-39	9.44058e-38	-	-	-	-
evm.model.scf7180000000808.84	Up	3.88052	9.71928e-13	8.61868e-12	-	-	-	-
evm.model.scf7180000000806.213	Up	3.86341	1.99612e-32	6.44856e-31	GO:0006508(proteolysis),GO:0055114(oxidation-reduction process),GO:0006102(isocitrate metabolic process)	-	GO:0004190(aspartic-type endopeptidase activity),GO:0016616(oxidoreductase activity, acting on the CH-OH group of donors, NAD or NADP as acceptor),GO:0004450(isocitrate dehydrogenase (NADP+) activity),GO:0004185(serine-type carboxypeptidase activity),GO:0000287(magnesium ion binding),GO:0051287(NAD binding)	00020 (Citrate cycle (TCA cycle)), 00480 (Glutathione metabolism), 00720 (Carbon fixation pathways in prokaryotes), 04146 (Peroxisome)
evm.model.scf7180000000807.271	Up	3.84659	1.4918e-23	2.8768e-22	-	-	-	-
evm.model.scf7180000000925.1363	Up	3.84348	1.88613e-09	1.17556e-08	-	-	-	-
evm.model.scf7180000000809.926	Up	3.84205	6.05992e-40	2.74252e-38	GO:0055114(oxidation-reduction process)	-	GO:0016491(oxidoreductase activity),GO:0046872(metal ion binding)	-
evm.model.scf7180000000925.244	Up	3.83789	4.82167e-36	1.80087e-34	GO:0008152(metabolic process)	-	GO:0003824(catalytic activity)	00280 (Valine, leucine and isoleucine degradation)
evm.model.scf7180000000820.96	Up	3.81547	1.04256e-34	3.67528e-33	-	-	-	-
evm.model.scf7180000000810.829	Up	3.81	5.87931e-37	2.32557e-35	-	-	GO:0016746(transferase activity, transferring acyl groups)	04146 (Peroxisome)
evm.model.scf7180000000931.135	Up	3.80814	3.15407e-28	8.00225e-27	GO:0006810(transport),GO:0055085(transmembrane transport)	GO:0016020(membrane)	GO:0005215(transporter activity)	-
evm.model.scf7180000000807.331	Up	3.80396	1.53108e-39	6.77652e-38	GO:0008152(metabolic process)	-	GO:0016787(hydrolase activity)	-
evm.model.scf7180000000808.957	Up	3.7915	8.43356e-23	1.56044e-21	GO:0005975(carbohydrate metabolic process)	GO:0005576(extracellular region)	GO:0004553(hydrolase activity, hydrolyzing O-glycosyl compounds),GO:0030248(cellulose binding)	-
evm.model.scf7180000000821.194	Up	3.78977	4.56621e-34	1.57652e-32	GO:0006810(transport),GO:0055085(transmembrane transport)	GO:0016020(membrane),GO:0016021(integral component of membrane)	GO:0005215(transporter activity),GO:0022891(substrate-specific transmembrane transporter activity),GO:0022857(transmembrane transporter activity)	-
evm.model.scf7180000000931.23	Up	3.76411	1.03627e-30	3.0532e-29	-	-	-	-
evm.model.scf7180000000818.224	Up	3.75173	0.0021723	0.00545492	-	-	-	-
evm.model.scf7180000000810.251	Up	3.74451	1.08605e-16	1.34379e-15	-	-	-	-
evm.model.scf7180000000809.867	Up	3.73869	2.11063e-28	5.4373e-27	-	-	-	-
evm.model.scf7180000000807.302	Up	3.73791	3.67711e-14	3.73926e-13	-	-	-	-
evm.model.scf7180000000806.297	Up	3.73655	3.01566e-26	6.82396e-25	GO:0005975(carbohydrate metabolic process)	GO:0005576(extracellular region)	GO:0004553(hydrolase activity, hydrolyzing O-glycosyl compounds),GO:0030248(cellulose binding)	-
evm.model.scf7180000000810.458	Up	3.73157	6.70072e-41	3.1459e-39	-	-	GO:0016884(carbon-nitrogen ligase activity, with glutamine as amido-N-donor),GO:0016811(hydrolase activity, acting on carbon-nitrogen (but not peptide) bonds, in linear amides)	00330 (Arginine and proline metabolism), 00360 (Phenylalanine metabolism), 00380 (Tryptophan metabolism), 00460 (Cyanoamino acid metabolism), 00627 (Aminobenzoate degradation), 00643 (Styrene degradation)
evm.model.scf7180000000808.962	Up	3.72286	1.675e-17	2.17706e-16	GO:0046373(L-arabinose metabolic process)	-	GO:0046556(alpha-L-arabinofuranosidase activity)	-
evm.model.scf7180000000808.508	Up	3.71567	2.33499e-32	7.51913e-31	GO:0055114(oxidation-reduction process)	-	GO:0016491(oxidoreductase activity),GO:0016706(oxidoreductase activity, acting on paired donors, with incorporation or reduction of molecular oxygen, 2-oxoglutarate as one donor, and incorporation of one atom each of oxygen into both donors)	-
evm.model.scf7180000000809.120	Up	3.70566	4.46565e-30	1.26384e-28	-	-	-	-
evm.model.scf7180000000925.547	Up	3.70094	1.1921e-30	3.50206e-29	-	-	-	-
evm.model.scf7180000000807.1005	Up	3.68546	6.50677e-38	2.69027e-36	-	-	GO:0046872(metal ion binding),GO:0003676(nucleic acid binding)	-
evm.model.scf7180000000818.334	Up	3.67879	1.1885e-28	3.10153e-27	GO:0005975(carbohydrate metabolic process),GO:0006072(glycerol-3-phosphate metabolic process)	-	GO:0016773(phosphotransferase activity, alcohol group as acceptor),GO:0004370(glycerol kinase activity)	00561 (Glycerolipid metabolism), 03320 (PPAR signaling pathway), 04626 (Plant-pathogen interaction)
evm.model.scf7180000000811.639	Up	3.6737	9.08455e-18	1.20376e-16	-	-	-	-
evm.model.scf7180000000807.368	Up	3.65757	2.27477e-36	8.68996e-35	-	-	-	-
evm.model.scf7180000000811.389	Up	3.65693	9.77364e-38	4.00799e-36	GO:0055085(transmembrane transport)	GO:0016021(integral component of membrane)	-	-
evm.model.scf7180000000824.49	Up	3.65019	2.8844e-05	0.000103498	-	-	-	-
evm.model.scf7180000000806.296	Up	3.64869	1.78137e-25	3.83243e-24	GO:0005975(carbohydrate metabolic process)	GO:0005576(extracellular region)	GO:0004553(hydrolase activity, hydrolyzing O-glycosyl compounds),GO:0030248(cellulose binding)	-
evm.model.scf7180000000810.346	Up	3.64583	7.12307e-37	2.80649e-35	GO:0006094(gluconeogenesis)	-	GO:0004612(phosphoenolpyruvate carboxykinase (ATP) activity),GO:0005524(ATP binding),GO:0004611(phosphoenolpyruvate carboxykinase activity),GO:0017076(purine nucleotide binding)	00010 (Glycolysis / Gluconeogenesis), 00020 (Citrate cycle (TCA cycle)), 00620 (Pyruvate metabolism), 00710 (Carbon fixation in photosynthetic organisms)
evm.model.scf7180000000925.203	Up	3.6331	2.98431e-30	8.54228e-29	GO:0008152(metabolic process)	-	GO:0016491(oxidoreductase activity)	-
evm.model.scf7180000000820.67	Up	3.62973	9.45962e-32	2.92433e-30	GO:0055114(oxidation-reduction process)	-	GO:0016491(oxidoreductase activity),GO:0003824(catalytic activity),GO:0010181(FMN binding)	00620 (Pyruvate metabolism)
evm.model.scf7180000000819.316	Up	3.625	2.28915e-29	6.19922e-28	-	-	-	-
evm.model.scf7180000000808.62	Up	3.62378	4.85208e-33	1.60887e-31	-	-	GO:0003968(RNA-directed RNA polymerase activity)	-
evm.model.scf7180000000808.243	Up	3.62371	3.08139e-37	1.23835e-35	GO:0055114(oxidation-reduction process),GO:0006066(alcohol metabolic process)	-	GO:0016614(oxidoreductase activity, acting on CH-OH group of donors),GO:0050660(flavin adenine dinucleotide binding),GO:0008812(choline dehydrogenase activity)	-
evm.model.scf7180000000819.353	Up	3.62169	6.55981e-28	1.63135e-26	GO:0055114(oxidation-reduction process)	-	GO:0003824(catalytic activity),GO:0016614(oxidoreductase activity, acting on CH-OH group of donors),GO:0050660(flavin adenine dinucleotide binding),GO:0008762(UDP-N-acetylmuramate dehydrogenase activity),GO:0016491(oxidoreductase activity)	-
evm.model.scf7180000000807.166	Up	3.62141	1.38123e-30	4.04584e-29	-	-	-	-
evm.model.scf7180000000809.790	Up	3.6117	4.57288e-35	1.64085e-33	GO:0055114(oxidation-reduction process)	-	GO:0005506(iron ion binding),GO:0016705(oxidoreductase activity, acting on paired donors, with incorporation or reduction of molecular oxygen),GO:0020037(heme binding)	-
evm.model.scf7180000000808.879	Up	3.6022	6.54258e-27	1.53224e-25	-	-	-	-
evm.model.scf7180000000809.421	Up	3.59977	5.34041e-30	1.50716e-28	GO:0055085(transmembrane transport)	GO:0016021(integral component of membrane)	-	-
evm.model.scf7180000000809.597	Up	3.59555	2.30401e-13	2.19208e-12	-	-	-	-
evm.model.scf7180000000807.1407	Up	3.58933	3.21833e-36	1.21103e-34	GO:0008152(metabolic process),GO:0055114(oxidation-reduction process),GO:0006081(cellular aldehyde metabolic process)	-	GO:0016491(oxidoreductase activity),GO:0016620(oxidoreductase activity, acting on the aldehyde or oxo group of donors, NAD or NADP as acceptor),GO:0004030(aldehyde dehydrogenase [NAD(P)+] activity)	-
evm.model.scf7180000000811.825	Up	3.58864	1.28642e-13	1.25118e-12	-	-	-	-
evm.model.scf7180000000806.345	Up	3.5857	4.25827e-21	7.15906e-20	-	-	-	-
evm.model.scf7180000000807.686	Up	3.5805	1.53524e-32	4.97567e-31	GO:0008652(cellular amino acid biosynthetic process),GO:0055114(oxidation-reduction process),GO:0009082(branched-chain amino acid biosynthetic process)	-	GO:0004455(ketol-acid reductoisomerase activity),GO:0016491(oxidoreductase activity)	00290 (Valine, leucine and isoleucine biosynthesis), 00770 (Pantothenate and CoA biosynthesis)
evm.model.scf7180000000806.267	Up	3.5784	1.84032e-35	6.74806e-34	GO:0055114(oxidation-reduction process)	-	GO:0005506(iron ion binding),GO:0016705(oxidoreductase activity, acting on paired donors, with incorporation or reduction of molecular oxygen),GO:0020037(heme binding)	-
evm.model.scf7180000000808.71	Up	3.56854	3.36594e-35	1.21646e-33	GO:0006508(proteolysis)	-	GO:0004252(serine-type endopeptidase activity),GO:0008236(serine-type peptidase activity)	-
evm.model.scf7180000000925.891	Up	3.56389	1.23777e-24	2.51738e-23	GO:0005975(carbohydrate metabolic process)	-	GO:0004553(hydrolase activity, hydrolyzing O-glycosyl compounds)	00460 (Cyanoamino acid metabolism), 00500 (Starch and sucrose metabolism), 00940 (Phenylpropanoid biosynthesis)
evm.model.scf7180000000925.1508	Up	3.55705	4.0216e-25	8.47437e-24	-	-	-	-
evm.model.scf7180000000811.251	Up	3.5551	4.43936e-18	6.05187e-17	GO:0055114(oxidation-reduction process)	-	GO:0016614(oxidoreductase activity, acting on CH-OH group of donors),GO:0050660(flavin adenine dinucleotide binding)	-
evm.model.scf7180000000811.239	Up	3.54593	5.88558e-23	1.10654e-21	GO:0008152(metabolic process)	-	GO:0016787(hydrolase activity)	-
evm.model.scf7180000000806.536	Up	3.53965	1.69236e-23	3.25731e-22	-	-	-	-
evm.model.scf7180000000809.83	Up	3.53228	1.79466e-27	4.30333e-26	-	-	-	-
evm.model.scf7180000000807.206	Up	3.52941	1.15569e-28	3.02375e-27	GO:0055114(oxidation-reduction process)	-	GO:0016491(oxidoreductase activity)	-
evm.model.scf7180000000808.1066	Up	3.50953	3.3569e-30	9.58148e-29	GO:0008152(metabolic process),GO:0055114(oxidation-reduction process),GO:0006081(cellular aldehyde metabolic process)	-	GO:0016491(oxidoreductase activity),GO:0004030(aldehyde dehydrogenase [NAD(P)+] activity),GO:0016620(oxidoreductase activity, acting on the aldehyde or oxo group of donors, NAD or NADP as acceptor)	00010 (Glycolysis / Gluconeogenesis), 00340 (Histidine metabolism), 00350 (Tyrosine metabolism), 00360 (Phenylalanine metabolism), 00410 (beta-Alanine metabolism), 00980 (Metabolism of xenobiotics by cytochrome P450), 00982 (Drug metabolism - cytochrome P450)
evm.model.scf7180000000808.1083	Up	3.50489	4.6515e-34	1.60047e-32	-	-	-	-
evm.model.scf7180000000807.1272	Up	3.49232	1.4049e-25	3.0552e-24	GO:0008152(metabolic process)	-	GO:0016787(hydrolase activity)	-
evm.model.scf7180000000925.1132	Up	3.48891	6.66344e-28	1.65303e-26	-	-	-	00350 (Tyrosine metabolism), 00360 (Phenylalanine metabolism)
evm.model.scf7180000000807.584	Up	3.48769	8.77509e-32	2.72109e-30	GO:0006629(lipid metabolic process)	-	GO:0008081(phosphoric diester hydrolase activity)	-
evm.model.scf7180000000810.557	Up	3.46274	1.57661e-12	1.35734e-11	GO:0005975(carbohydrate metabolic process)	GO:0005576(extracellular region)	GO:0004553(hydrolase activity, hydrolyzing O-glycosyl compounds),GO:0030248(cellulose binding),GO:0003824(catalytic activity)	-
evm.model.scf7180000000809.18	Up	3.46267	7.9024e-12	6.31626e-11	GO:0008152(metabolic process)	-	GO:0003824(catalytic activity),GO:0016874(ligase activity),GO:0005524(ATP binding),GO:0004075(biotin carboxylase activity),GO:0046872(metal ion binding)	00330 (Arginine and proline metabolism), 00791 (Atrazine degradation)
evm.model.scf7180000000818.49	Up	3.46014	1.58009e-30	4.5882e-29	-	-	-	-
evm.model.scf7180000000809.882	Up	3.44245	4.02336e-25	8.47437e-24	-	-	-	-
evm.model.scf7180000000819.341	Up	3.43302	5.32786e-28	1.33157e-26	GO:0006468(protein phosphorylation)	-	GO:0004672(protein kinase activity),GO:0005524(ATP binding),GO:0016772(transferase activity, transferring phosphorus-containing groups),GO:0004674(protein serine/threonine kinase activity)	-
evm.model.scf7180000000925.1409	Up	3.42756	4.26822e-21	7.15906e-20	-	-	-	-
evm.model.scf7180000000809.761	Up	3.41647	1.58161e-33	5.31452e-32	GO:0055114(oxidation-reduction process),GO:0006069(ethanol oxidation)	-	GO:0016491(oxidoreductase activity),GO:0008270(zinc ion binding),GO:0051903(S-(hydroxymethyl)glutathione dehydrogenase activity)	00010 (Glycolysis / Gluconeogenesis), 00071 (Fatty acid metabolism), 00350 (Tyrosine metabolism), 00625 (Chloroalkane and chloroalkene degradation), 00626 (Naphthalene degradation), 00680 (Methane metabolism), 00830 (Retinol metabolism), 00980 (Metabolism of xenobiotics by cytochrome P450), 00982 (Drug metabolism - cytochrome P450)
evm.model.scf7180000000925.1348	Up	3.41031	4.46035e-22	7.93153e-21	-	-	-	-
evm.model.scf7180000000806.88	Up	3.4061	1.08044e-19	1.65982e-18	GO:0055085(transmembrane transport),GO:0006810(transport)	GO:0016020(membrane),GO:0016021(integral component of membrane)	GO:0022891(substrate-specific transmembrane transporter activity),GO:0022857(transmembrane transporter activity),GO:0005215(transporter activity)	-
evm.model.scf7180000000808.413	Up	3.39826	4.43575e-33	1.4757e-31	GO:0008152(metabolic process)	-	GO:0016491(oxidoreductase activity)	-
evm.model.scf7180000000808.590	Up	3.39128	1.56729e-05	5.86682e-05	-	-	-	-
evm.model.scf7180000000807.1095	Up	3.38896	7.36986e-26	1.62024e-24	GO:0055085(transmembrane transport)	-	-	-
evm.model.scf7180000000806.164	Up	3.38687	5.92668e-35	2.11154e-33	GO:0055114(oxidation-reduction process)	-	GO:0009055(electron carrier activity),GO:0016491(oxidoreductase activity),GO:0030151(molybdenum ion binding),GO:0046872(metal ion binding)	-
evm.model.scf7180000000808.1012	Up	3.37585	2.38891e-28	6.10723e-27	GO:0055114(oxidation-reduction process)	-	GO:0016705(oxidoreductase activity, acting on paired donors, with incorporation or reduction of molecular oxygen),GO:0005506(iron ion binding),GO:0020037(heme binding)	-
evm.model.scf7180000000810.78	Up	3.3683	2.75738e-16	3.3138e-15	-	-	-	-
evm.model.scf7180000000809.826	Up	3.36542	4.85201e-32	1.52338e-30	GO:0055085(transmembrane transport)	GO:0016021(integral component of membrane)	-	-
evm.model.scf7180000000818.114	Up	3.35113	1.77491e-26	4.06207e-25	-	-	-	-
evm.model.scf7180000000807.135	Up	3.34372	9.72949e-27	2.24718e-25	-	-	-	-
evm.model.scf7180000000807.988	Up	3.33746	1.07253e-14	1.14757e-13	-	-	-	-
evm.model.scf7180000000808.915	Up	3.33152	1.21663e-29	3.35809e-28	GO:0016480(negative regulation of transcription from RNA polymerase III promoter)	-	-	-
evm.model.scf7180000000808.488	Up	3.32221	1.38553e-06	6.12962e-06	-	-	-	-
evm.model.scf7180000000808.158	Up	3.31919	2.27793e-21	3.90553e-20	-	-	GO:0003824(catalytic activity)	-
evm.model.scf7180000000931.68	Up	3.31782	4.23909e-29	1.12672e-27	-	-	-	-
evm.model.scf7180000000807.674	Up	3.31299	2.92438e-28	7.45717e-27	-	-	-	-
evm.model.scf7180000000821.120	Up	3.30404	6.27993e-18	8.44638e-17	GO:0008152(metabolic process)	-	GO:0016491(oxidoreductase activity)	-
evm.model.scf7180000000807.1056	Up	3.29377	4.17962e-32	1.32469e-30	-	-	-	-
evm.model.scf7180000000925.1294	Up	3.28402	3.64671e-31	1.10025e-29	GO:0055085(transmembrane transport)	GO:0016021(integral component of membrane)	GO:0022857(transmembrane transporter activity)	-
evm.model.scf7180000000808.955	Up	3.28371	1.15941e-24	2.37243e-23	-	-	GO:0005515(protein binding)	-
evm.model.scf7180000000816.39	Up	3.28218	1.21087e-19	1.85734e-18	GO:0005975(carbohydrate metabolic process)	-	GO:0004553(hydrolase activity, hydrolyzing O-glycosyl compounds)	00052 (Galactose metabolism), 04973 (Carbohydrate digestion and absorption)
evm.model.scf7180000000807.825	Up	3.27779	3.07278e-31	9.29885e-30	-	-	-	-
evm.model.scf7180000000810.147	Up	3.27645	5.04454e-18	6.84898e-17	GO:0006979(response to oxidative stress),GO:0055114(oxidation-reduction process)	-	GO:0004601(peroxidase activity),GO:0020037(heme binding)	-
evm.model.scf7180000000811.502	Up	3.2678	5.72042e-18	7.71451e-17	-	-	-	-
evm.model.scf7180000000819.460	Up	3.26731	5.05951e-05	0.000174624	-	-	-	-
evm.model.scf7180000000809.760	Up	3.26	1.72601e-28	4.45789e-27	-	-	-	-
evm.model.scf7180000000807.911	Up	3.25952	5.9135e-34	2.02085e-32	GO:0046294(formaldehyde catabolic process)	-	GO:0018738(S-formylglutathione hydrolase activity)	00680 (Methane metabolism)
evm.model.scf7180000000807.1482	Up	3.25307	2.20168e-22	4.00006e-21	GO:0008152(metabolic process),GO:0055114(oxidation-reduction process)	-	GO:0016491(oxidoreductase activity),GO:0016620(oxidoreductase activity, acting on the aldehyde or oxo group of donors, NAD or NADP as acceptor)	00010 (Glycolysis / Gluconeogenesis), 00040 (Pentose and glucuronate interconversions), 00053 (Ascorbate and aldarate metabolism), 00071 (Fatty acid metabolism), 00280 (Valine, leucine and isoleucine degradation), 00310 (Lysine degradation), 00330 (Arginine and proline metabolism), 00340 (Histidine metabolism), 00380 (Tryptophan metabolism), 00410 (beta-Alanine metabolism), 00561 (Glycerolipid me…
evm.model.scf7180000000807.1236	Up	3.24922	6.02418e-13	5.50727e-12	-	-	-	-
evm.model.scf7180000000925.1221	Up	3.2486	2.21569e-18	3.0961e-17	GO:0005975(carbohydrate metabolic process)	GO:0005576(extracellular region)	GO:0004553(hydrolase activity, hydrolyzing O-glycosyl compounds),GO:0030248(cellulose binding)	-
evm.model.scf7180000000925.498	Up	3.24778	2.10517e-20	3.3841e-19	-	-	-	-
evm.model.scf7180000000819.124	Up	3.21474	2.44149e-29	6.59398e-28	GO:0055114(oxidation-reduction process)	-	GO:0005506(iron ion binding),GO:0016491(oxidoreductase activity),GO:0016706(oxidoreductase activity, acting on paired donors, with incorporation or reduction of molecular oxygen, 2-oxoglutarate as one donor, and incorporation of one atom each of oxygen into both donors)	-
evm.model.scf7180000000821.136	Up	3.20887	2.18778e-28	5.6073e-27	GO:0008152(metabolic process),GO:0006099(tricarboxylic acid cycle),GO:0055114(oxidation-reduction process)	-	GO:0016624(oxidoreductase activity, acting on the aldehyde or oxo group of donors, disulfide as acceptor),GO:0004591(oxoglutarate dehydrogenase (succinyl-transferring) activity),GO:0030976(thiamine pyrophosphate binding)	-
evm.model.scf7180000000809.984	Up	3.20536	1.3559e-28	3.52009e-27	-	GO:0016020(membrane)	-	-
evm.model.scf7180000000811.291	Up	3.20236	6.49275e-28	1.61868e-26	-	-	-	-
evm.model.scf7180000000811.316	Up	3.19787	1.52461e-27	3.68217e-26	GO:0055085(transmembrane transport)	-	-	-
evm.model.scf7180000000808.708	Up	3.19668	1.24673e-21	2.16337e-20	-	-	-	-
evm.model.scf7180000000818.335	Up	3.18741	2.16135e-25	4.63009e-24	-	GO:0016020(membrane)	GO:0004571(mannosyl-oligosaccharide 1,2-alpha-mannosidase activity),GO:0005509(calcium ion binding)	-
evm.model.scf7180000000809.451	Up	3.18584	1.74265e-29	4.75772e-28	GO:0008152(metabolic process)	-	GO:0016787(hydrolase activity)	-
evm.model.scf7180000000925.1058	Up	3.18227	2.02637e-25	4.3502e-24	-	-	-	-
evm.model.scf7180000000818.346	Up	3.17899	2.62777e-31	7.9762e-30	-	-	GO:0005515(protein binding)	-
evm.model.scf7180000000807.613	Up	3.17506	4.20086e-29	1.1225e-27	GO:0008152(metabolic process),GO:0055114(oxidation-reduction process)	-	GO:0016491(oxidoreductase activity),GO:0004491(methylmalonate-semialdehyde dehydrogenase (acylating) activity),GO:0016620(oxidoreductase activity, acting on the aldehyde or oxo group of donors, NAD or NADP as acceptor)	00280 (Valine, leucine and isoleucine degradation), 00410 (beta-Alanine metabolism), 00562 (Inositol phosphate metabolism), 00640 (Propanoate metabolism)
evm.model.scf7180000000809.284	Up	3.1734	4.96083e-11	3.68105e-10	GO:0055085(transmembrane transport)	GO:0016021(integral component of membrane)	-	-
evm.model.scf7180000000809.422	Up	3.16872	2.18926e-24	4.38157e-23	GO:0005975(carbohydrate metabolic process),GO:0046355(mannan catabolic process)	-	GO:0004553(hydrolase activity, hydrolyzing O-glycosyl compounds),GO:0004567(beta-mannosidase activity)	-
evm.model.scf7180000000811.235	Up	3.16236	7.49467e-13	6.74118e-12	-	-	-	-
evm.model.scf7180000000809.651	Up	3.16193	2.10363e-29	5.71222e-28	GO:0008152(metabolic process),GO:0055114(oxidation-reduction process)	-	GO:0016491(oxidoreductase activity),GO:0016620(oxidoreductase activity, acting on the aldehyde or oxo group of donors, NAD or NADP as acceptor)	00010 (Glycolysis / Gluconeogenesis), 00040 (Pentose and glucuronate interconversions), 00053 (Ascorbate and aldarate metabolism), 00071 (Fatty acid metabolism), 00280 (Valine, leucine and isoleucine degradation), 00310 (Lysine degradation), 00330 (Arginine and proline metabolism), 00340 (Histidine metabolism), 00380 (Tryptophan metabolism), 00410 (beta-Alanine metabolism), 00561 (Glycerolipid me…
evm.model.scf7180000000811.181	Up	3.16099	4.14969e-12	3.43709e-11	-	-	-	-
evm.model.scf7180000000807.113	Up	3.16087	1.10824e-32	3.63873e-31	-	-	-	-
evm.model.scf7180000000925.1198	Up	3.15379	1.02281e-08	5.90244e-08	-	-	-	-
evm.model.scf7180000000925.590	Up	3.15367	6.0071e-27	1.41012e-25	-	-	-	-
evm.model.scf7180000000808.99	Up	3.15163	6.38571e-30	1.7921e-28	-	-	-	-
evm.model.scf7180000000931.93	Up	3.14605	1.06553e-17	1.39575e-16	-	-	-	-
evm.model.scf7180000000925.1237	Up	3.14094	8.27541e-27	1.92461e-25	-	-	-	-
evm.model.scf7180000000811.467	Up	3.14061	6.84358e-26	1.51115e-24	-	-	-	-
evm.model.scf7180000000808.227	Up	3.13691	1.72392e-22	3.14913e-21	-	-	GO:0016884(carbon-nitrogen ligase activity, with glutamine as amido-N-donor)	-
evm.model.scf7180000000807.600	Up	3.13242	8.27172e-29	2.16987e-27	-	GO:0016021(integral component of membrane)	-	-
evm.model.scf7180000000807.159	Up	3.13184	1.64532e-13	1.59254e-12	-	-	-	-
evm.model.scf7180000000810.400	Up	3.13043	9.25548e-26	2.02592e-24	GO:0055085(transmembrane transport)	-	-	-
evm.model.scf7180000000807.544	Up	3.12881	7.14086e-15	7.77294e-14	-	-	-	-
evm.model.scf7180000000806.248	Up	3.12398	4.00385e-29	1.07271e-27	GO:0055114(oxidation-reduction process)	-	GO:0005506(iron ion binding),GO:0016705(oxidoreductase activity, acting on paired donors, with incorporation or reduction of molecular oxygen),GO:0020037(heme binding)	-
evm.model.scf7180000000807.515	Up	3.12389	4.38383e-23	8.32597e-22	GO:0003333(amino acid transmembrane transport),GO:0006865(amino acid transport),GO:0055085(transmembrane transport),GO:0006810(transport)	GO:0016020(membrane),GO:0016021(integral component of membrane)	GO:0015171(amino acid transmembrane transporter activity)	-
evm.model.scf7180000000931.102	Up	3.12332	2.68711e-18	3.72892e-17	-	-	GO:0003824(catalytic activity)	-
evm.model.scf7180000000811.850	Up	3.12307	8.72771e-22	1.53032e-20	-	-	-	-
evm.model.scf7180000000810.12	Up	3.11942	7.09274e-29	1.87036e-27	-	-	-	-
evm.model.scf7180000000807.332	Up	3.11552	3.34048e-19	5.00922e-18	-	-	-	-
evm.model.scf7180000000925.1346	Up	3.11236	2.11784e-30	6.10589e-29	-	-	GO:0003993(acid phosphatase activity),GO:0016791(phosphatase activity)	-
evm.model.scf7180000000807.168	Up	3.10934	6.29853e-13	5.72164e-12	-	-	GO:0005515(protein binding)	-
evm.model.scf7180000000824.97	Up	3.10385	3.01501e-27	7.17816e-26	-	-	-	-
evm.model.scf7180000000819.357	Up	3.10324	2.51479e-26	5.7423e-25	-	-	-	-
evm.model.scf7180000000925.1302	Up	3.09304	1.22263e-10	8.68112e-10	-	-	-	-
evm.model.scf7180000000810.523	Up	3.09184	1.03328e-14	1.10675e-13	GO:0044237(cellular metabolic process)	-	GO:0003824(catalytic activity),GO:0050662(coenzyme binding)	-
evm.model.scf7180000000809.103	Up	3.08699	3.15416e-14	3.23696e-13	GO:0006508(proteolysis)	-	GO:0004222(metalloendopeptidase activity),GO:0008237(metallopeptidase activity)	-
evm.model.scf7180000000807.1503	Up	3.08393	1.02254e-26	2.35091e-25	-	-	GO:0005515(protein binding)	-
evm.model.scf7180000000808.482	Up	3.07991	3.34952e-27	7.9557e-26	-	-	-	-
evm.model.scf7180000000818.253	Up	3.07348	4.16859e-27	9.87778e-26	-	-	GO:0005515(protein binding)	-
evm.model.scf7180000000808.815	Up	3.06874	4.30015e-31	1.28966e-29	GO:0008152(metabolic process),GO:0009063(cellular amino acid catabolic process)	-	GO:0003824(catalytic activity)	-
evm.model.scf7180000000809.780	Up	3.06567	3.07258e-29	8.27621e-28	GO:0055114(oxidation-reduction process)	-	GO:0016705(oxidoreductase activity, acting on paired donors, with incorporation or reduction of molecular oxygen),GO:0005506(iron ion binding),GO:0020037(heme binding)	-
evm.model.scf7180000000925.1383	Up	3.06125	6.22831e-26	1.37832e-24	GO:0008152(metabolic process)	-	GO:0016624(oxidoreductase activity, acting on the aldehyde or oxo group of donors, disulfide as acceptor)	00280 (Valine, leucine and isoleucine degradation)
evm.model.scf7180000000808.837	Up	3.06039	4.64966e-20	7.32212e-19	GO:0055114(oxidation-reduction process),GO:0009712(catechol-containing compound metabolic process),GO:0006725(cellular aromatic compound metabolic process)	-	GO:0005506(iron ion binding),GO:0016702(oxidoreductase activity, acting on single donors with incorporation of molecular oxygen, incorporation of two atoms of oxygen),GO:0018576(catechol 1,2-dioxygenase activity),GO:0003824(catalytic activity),GO:0008199(ferric iron binding)	-
evm.model.scf7180000000806.448	Up	3.05682	2.13591e-28	5.48836e-27	-	-	GO:0016884(carbon-nitrogen ligase activity, with glutamine as amido-N-donor),GO:0016811(hydrolase activity, acting on carbon-nitrogen (but not peptide) bonds, in linear amides)	-
evm.model.scf7180000000808.80	Up	3.05362	9.26544e-17	1.15783e-15	-	-	GO:0003950(NAD+ ADP-ribosyltransferase activity)	-
evm.model.scf7180000000925.1082	Up	3.04429	1.08537e-13	1.06492e-12	-	-	-	-
evm.model.scf7180000000809.29	Up	3.03963	4.47796e-18	6.09622e-17	-	-	-	-
evm.model.scf7180000000807.319	Up	3.03842	0.00134135	0.00354179	-	-	-	-
evm.model.scf7180000000925.64	Up	3.0379	1.35417e-27	3.28631e-26	-	-	-	-
evm.model.scf7180000000811.280	Up	3.03658	3.49671e-10	2.36894e-09	-	-	-	-
evm.model.scf7180000000925.1075	Up	3.03396	1.29216e-12	1.12596e-11	GO:0006694(steroid biosynthetic process),GO:0055114(oxidation-reduction process)	-	GO:0003854(3-beta-hydroxy-delta5-steroid dehydrogenase activity),GO:0016616(oxidoreductase activity, acting on the CH-OH group of donors, NAD or NADP as acceptor)	-
evm.model.scf7180000000925.701	Up	3.03084	1.96624e-15	2.23977e-14	-	-	-	-
evm.model.scf7180000000809.30	Up	3.03077	5.59767e-27	1.31709e-25	-	-	-	-
evm.model.scf7180000000808.55	Up	3.02808	6.26413e-23	1.17199e-21	-	-	GO:0016787(hydrolase activity)	-
evm.model.scf7180000000812.92	Up	3.02006	8.62833e-30	2.41473e-28	-	-	-	-
evm.model.scf7180000000808.68	Up	3.02001	6.22812e-13	5.66793e-12	-	-	-	-
evm.model.scf7180000000925.1451	Up	3.01637	9.10274e-20	1.40917e-18	-	-	-	-
evm.model.scf7180000000925.1281	Up	3.01488	6.30162e-10	4.16529e-09	-	-	-	-
evm.model.scf7180000000809.879	Up	3.01475	3.87541e-26	8.69113e-25	GO:0055085(transmembrane transport)	GO:0016021(integral component of membrane)	-	-
evm.model.scf7180000000811.331	Up	3.00445	3.24454e-12	2.71875e-11	-	-	-	-
evm.model.scf7180000000807.806	Up	3.00257	4.91445e-23	9.31614e-22	GO:0055085(transmembrane transport)	GO:0016021(integral component of membrane)	GO:0022857(transmembrane transporter activity)	-
evm.model.scf7180000000810.1053	Up	3.00214	1.82607e-18	2.57675e-17	-	GO:0016021(integral component of membrane)	-	-
evm.model.scf7180000000807.252	Up	3.00166	1.68285e-27	4.05459e-26	GO:0006812(cation transport),GO:0055085(transmembrane transport)	GO:0016021(integral component of membrane)	GO:0008324(cation transmembrane transporter activity)	-
evm.model.scf7180000000812.55	Up	2.99849	3.02741e-15	3.40609e-14	-	-	-	-
evm.model.scf7180000000808.116	Up	2.99618	2.05477e-11	1.58073e-10	-	-	-	-
evm.model.scf7180000000809.339	Up	2.99472	3.482e-25	7.38053e-24	-	-	-	-
evm.model.scf7180000000808.759	Up	2.99289	1.48068e-20	2.39556e-19	GO:0006355(regulation of transcription, DNA-templated)	-	GO:0003700(transcription factor activity, sequence-specific DNA binding),GO:0043565(sequence-specific DNA binding),GO:0003677(DNA binding)	-
evm.model.scf7180000000925.23	Up	2.99257	1.0276e-16	1.27618e-15	GO:0000160(phosphorelay signal transduction system)	-	GO:0000156(phosphorelay response regulator activity)	02020 (Two-component system)
evm.model.scf7180000000820.31	Up	2.98776	2.56295e-26	5.82578e-25	GO:0000272(polysaccharide catabolic process)	-	GO:0000287(magnesium ion binding),GO:0030976(thiamine pyrophosphate binding),GO:0008810(cellulase activity),GO:0003824(catalytic activity),GO:0004553(hydrolase activity, hydrolyzing O-glycosyl compounds)	-
evm.model.scf7180000000806.588	Up	2.98234	0.000513343	0.00147107	-	-	-	-
evm.model.scf7180000000806.106	Up	2.9794	2.89987e-15	3.26992e-14	GO:0007186(G-protein coupled receptor signaling pathway)	GO:0016021(integral component of membrane)	GO:0004932(mating-type factor pheromone receptor activity)	-
evm.model.scf7180000000925.761	Up	2.97497	8.1857e-28	2.00589e-26	GO:0055114(oxidation-reduction process)	-	GO:0005506(iron ion binding),GO:0016705(oxidoreductase activity, acting on paired donors, with incorporation or reduction of molecular oxygen),GO:0020037(heme binding)	-
evm.model.scf7180000000810.682	Up	2.97434	3.65524e-25	7.73141e-24	GO:0006355(regulation of transcription, DNA-templated)	GO:0005634(nucleus)	GO:0000978(RNA polymerase II core promoter proximal region sequence-specific DNA binding),GO:0000982(transcription factor activity, RNA polymerase II core promoter proximal region sequence-specific binding),GO:0003677(DNA binding),GO:0003700(transcription factor activity, sequence-specific DNA binding)	-
evm.model.scf7180000000810.454	Up	2.97199	7.79094e-27	1.81614e-25	-	-	-	-
evm.model.scf7180000000819.338	Up	2.97196	3.53946e-16	4.22842e-15	-	-	GO:0005515(protein binding)	-
evm.model.scf7180000000807.1044	Up	2.96434	9.14622e-27	2.11733e-25	GO:0008152(metabolic process)	-	GO:0003824(catalytic activity)	-
evm.model.scf7180000000806.647	Up	2.96239	1.21899e-20	1.97855e-19	GO:0055114(oxidation-reduction process)	-	GO:0016491(oxidoreductase activity)	00300 (Lysine biosynthesis), 00310 (Lysine degradation)
evm.model.scf7180000000807.1156	Up	2.95858	3.38253e-14	3.45368e-13	-	-	-	-
evm.model.scf7180000000809.1138	Up	2.95601	6.2256e-13	5.66793e-12	-	-	-	-
evm.model.scf7180000000811.234	Up	2.95274	1.0264e-12	9.05377e-12	-	-	-	-
evm.model.scf7180000000925.115	Up	2.94904	1.11059e-09	7.1207e-09	-	-	GO:0000166(nucleotide binding),GO:0017111(nucleoside-triphosphatase activity),GO:0005524(ATP binding),GO:0016887(ATPase activity)	-
evm.model.scf7180000000808.1014	Up	2.94735	2.5627e-26	5.82578e-25	GO:0008152(metabolic process)	-	GO:0016491(oxidoreductase activity)	-
evm.model.scf7180000000807.815	Up	2.94561	1.81267e-24	3.65701e-23	-	-	-	-
evm.model.scf7180000000811.512	Up	2.93232	1.23854e-18	1.77766e-17	GO:0006559(L-phenylalanine catabolic process),GO:0009058(biosynthetic process)	GO:0005737(cytoplasm)	GO:0016841(ammonia-lyase activity),GO:0003824(catalytic activity)	00360 (Phenylalanine metabolism), 00940 (Phenylpropanoid biosynthesis)
evm.model.scf7180000000819.238	Up	2.92743	4.36101e-05	0.000152347	GO:0015851(nucleobase transport)	GO:0016020(membrane)	GO:0015205(nucleobase transmembrane transporter activity)	-
evm.model.scf7180000000807.1193	Up	2.92242	3.59129e-21	6.05397e-20	-	-	-	-
evm.model.scf7180000000808.415	Up	2.91228	2.49859e-14	2.59332e-13	-	-	-	-
evm.model.scf7180000000807.962	Up	2.91213	3.36313e-19	5.03568e-18	-	-	GO:0046872(metal ion binding),GO:0003676(nucleic acid binding)	04011 (MAPK signaling pathway - yeast), 04113 (Meiosis - yeast)
evm.model.scf7180000000808.468	Up	2.91059	5.2621e-18	7.12511e-17	GO:0008152(metabolic process)	-	GO:0016491(oxidoreductase activity)	-
evm.model.scf7180000000811.180	Up	2.90912	2.70284e-07	1.31631e-06	-	-	-	-
evm.model.scf7180000000810.83	Up	2.90723	2.78662e-26	6.31991e-25	-	-	-	-
evm.model.scf7180000000808.620	Up	2.90485	6.04572e-26	1.34087e-24	GO:0055114(oxidation-reduction process),GO:0045454(cell redox homeostasis)	-	GO:0016491(oxidoreductase activity),GO:0051537(2 iron, 2 sulfur cluster binding),GO:0050660(flavin adenine dinucleotide binding)	-
evm.model.scf7180000000816.65	Up	2.90242	1.2048e-09	7.67572e-09	GO:0005975(carbohydrate metabolic process)	GO:0005576(extracellular region)	GO:0004553(hydrolase activity, hydrolyzing O-glycosyl compounds),GO:0030248(cellulose binding)	-
evm.model.scf7180000000810.1010	Up	2.89894	7.08099e-25	1.46686e-23	GO:0008152(metabolic process),GO:0006629(lipid metabolic process)	-	GO:0003824(catalytic activity),GO:0030729(acetoacetate-CoA ligase activity)	00650 (Butanoate metabolism)
evm.model.scf7180000000806.39	Up	2.8947	1.68786e-08	9.53229e-08	GO:0055085(transmembrane transport)	GO:0016021(integral component of membrane)	-	-
evm.model.scf7180000000809.341	Up	2.89402	9.0316e-23	1.66496e-21	GO:0055114(oxidation-reduction process),GO:0008152(metabolic process)	-	GO:0016491(oxidoreductase activity),GO:0016903(oxidoreductase activity, acting on the aldehyde or oxo group of donors),GO:0003824(catalytic activity)	00920 (Sulfur metabolism)
evm.model.scf7180000000807.145	Up	2.88668	3.74936e-18	5.13213e-17	GO:0008152(metabolic process)	-	GO:0016491(oxidoreductase activity)	-
evm.model.scf7180000000807.96	Up	2.88382	2.77146e-12	2.34384e-11	-	-	-	-
evm.model.scf7180000001079.322	Up	2.87073	1.76633e-24	3.57069e-23	-	-	-	-
evm.model.scf7180000000811.851	Up	2.86888	2.75959e-21	4.69926e-20	-	-	-	-
evm.model.scf7180000000819.188	Up	2.85967	1.69819e-24	3.43985e-23	-	-	-	-
evm.model.scf7180000000808.1088	Up	2.85803	1.35292e-23	2.62409e-22	-	-	-	-
evm.model.scf7180000000925.1502	Up	2.8492	2.94126e-17	3.75487e-16	GO:0006481(C-terminal protein methylation)	GO:0016021(integral component of membrane)	GO:0004671(protein C-terminal S-isoprenylcysteine carboxyl O-methyltransferase activity)	-
evm.model.scf7180000000807.1480	Up	2.83627	1.27273e-23	2.47813e-22	-	GO:0016020(membrane)	-	-
evm.model.scf7180000000809.781	Up	2.83287	2.48974e-21	4.25415e-20	-	-	GO:0016874(ligase activity)	00280 (Valine, leucine and isoleucine degradation)
evm.model.scf7180000000931.131	Up	2.82359	2.2693e-09	1.40219e-08	GO:0006355(regulation of transcription, DNA-templated)	GO:0005634(nucleus)	GO:0003700(transcription factor activity, sequence-specific DNA binding)	-
evm.model.scf7180000000807.262	Up	2.82147	4.2083e-24	8.32299e-23	GO:0055114(oxidation-reduction process)	-	GO:0016491(oxidoreductase activity),GO:0016747(transferase activity, transferring acyl groups other than amino-acyl groups),GO:0008270(zinc ion binding)	-
evm.model.scf7180000000808.88	Up	2.81533	7.97879e-16	9.34299e-15	-	-	-	-
evm.model.scf7180000000808.714	Up	2.80564	8.32758e-23	1.54367e-21	GO:0055085(transmembrane transport)	GO:0016021(integral component of membrane)	-	-
evm.model.scf7180000000809.267	Up	2.80389	3.70228e-23	7.05822e-22	GO:0055085(transmembrane transport)	GO:0016021(integral component of membrane)	-	-
evm.model.scf7180000000925.332	Up	2.79784	2.27508e-24	4.54429e-23	-	-	-	-
evm.model.scf7180000000806.478	Up	2.79096	8.48562e-23	1.56719e-21	-	-	-	-
evm.model.scf7180000000809.191	Up	2.79082	1.99827e-24	4.02336e-23	-	-	-	-
evm.model.scf7180000000816.195	Up	2.79068	6.39108e-23	1.19352e-21	GO:0019427(acetyl-CoA biosynthetic process from acetate),GO:0008152(metabolic process)	-	GO:0003987(acetate-CoA ligase activity),GO:0016208(AMP binding),GO:0003824(catalytic activity)	00010 (Glycolysis / Gluconeogenesis), 00620 (Pyruvate metabolism), 00640 (Propanoate metabolism), 00680 (Methane metabolism), 00720 (Carbon fixation pathways in prokaryotes)
evm.model.scf7180000000925.973	Up	2.78933	4.38499e-22	7.81134e-21	GO:0008152(metabolic process)	-	GO:0003824(catalytic activity)	-
evm.model.scf7180000000931.14	Up	2.78645	3.7298e-20	5.91061e-19	GO:0055085(transmembrane transport)	GO:0016021(integral component of membrane)	-	-
evm.model.scf7180000000806.7	Up	2.78514	6.35146e-20	9.87819e-19	-	-	GO:0033961(cis-stilbene-oxide hydrolase activity),GO:0003824(catalytic activity)	-
evm.model.scf7180000000811.64	Up	2.78247	4.35743e-08	2.33863e-07	GO:0008152(metabolic process)	-	GO:0016874(ligase activity),GO:0005524(ATP binding),GO:0003824(catalytic activity),GO:0004075(biotin carboxylase activity),GO:0046872(metal ion binding)	-
evm.model.scf7180000000808.218	Up	2.78159	4.26608e-21	7.15906e-20	-	-	-	-
evm.model.scf7180000000810.394	Up	2.78071	4.88112e-17	6.19982e-16	GO:0009082(branched-chain amino acid biosynthetic process),GO:0008152(metabolic process)	-	GO:0004160(dihydroxy-acid dehydratase activity),GO:0003824(catalytic activity)	00290 (Valine, leucine and isoleucine biosynthesis), 00770 (Pantothenate and CoA biosynthesis)
evm.model.scf7180000000808.758	Up	2.78039	1.31901e-14	1.39349e-13	GO:0005975(carbohydrate metabolic process)	GO:0005576(extracellular region)	GO:0004553(hydrolase activity, hydrolyzing O-glycosyl compounds),GO:0030248(cellulose binding)	-
evm.model.scf7180000000925.1552	Up	2.77954	1.10475e-08	6.35342e-08	-	-	-	-
evm.model.scf7180000000809.19	Up	2.77605	1.05529e-12	9.28413e-12	GO:0005975(carbohydrate metabolic process)	-	GO:0003824(catalytic activity)	-
evm.model.scf7180000000808.205	Up	2.77507	9.97587e-25	2.04964e-23	-	-	-	-
evm.model.scf7180000000925.52	Up	2.77114	2.81218e-15	3.1746e-14	-	-	GO:0033961(cis-stilbene-oxide hydrolase activity),GO:0003824(catalytic activity)	-
evm.model.scf7180000000810.549	Up	2.76309	1.03763e-22	1.90935e-21	-	-	-	-
evm.model.scf7180000000806.593	Up	2.76235	2.98212e-22	5.36942e-21	-	-	-	-
evm.model.scf7180000000809.970	Up	2.74997	1.08639e-23	2.11941e-22	-	-	GO:0016810(hydrolase activity, acting on carbon-nitrogen (but not peptide) bonds)	-
evm.model.scf7180000000808.270	Up	2.74778	2.02615e-12	1.73102e-11	-	-	-	-
evm.model.scf7180000000816.198	Up	2.74502	9.50201e-13	8.44838e-12	GO:0005975(carbohydrate metabolic process)	-	GO:0004553(hydrolase activity, hydrolyzing O-glycosyl compounds)	00460 (Cyanoamino acid metabolism), 00500 (Starch and sucrose metabolism), 00940 (Phenylpropanoid biosynthesis)
evm.model.scf7180000000807.942	Up	2.74275	3.73158e-15	4.15184e-14	GO:0006810(transport),GO:0055085(transmembrane transport)	GO:0016020(membrane),GO:0016021(integral component of membrane)	GO:0005215(transporter activity),GO:0022891(substrate-specific transmembrane transporter activity),GO:0022857(transmembrane transporter activity)	04113 (Meiosis - yeast)
evm.model.scf7180000000810.90	Up	2.74125	1.49787e-24	3.04023e-23	GO:0006865(amino acid transport),GO:0055085(transmembrane transport),GO:0003333(amino acid transmembrane transport),GO:0006810(transport)	GO:0016021(integral component of membrane),GO:0016020(membrane)	GO:0015171(amino acid transmembrane transporter activity)	-
evm.model.scf7180000000811.247	Up	2.7409	1.04784e-22	1.92462e-21	GO:0006979(response to oxidative stress),GO:0055114(oxidation-reduction process)	-	GO:0004096(catalase activity),GO:0020037(heme binding)	00380 (Tryptophan metabolism), 00680 (Methane metabolism), 04146 (Peroxisome), 05014 (Amyotrophic lateral sclerosis (ALS))
evm.model.scf7180000000818.233	Up	2.73972	1.39482e-06	6.16805e-06	GO:0006979(response to oxidative stress),GO:0055114(oxidation-reduction process)	-	GO:0004601(peroxidase activity),GO:0020037(heme binding),GO:0005506(iron ion binding),GO:0016705(oxidoreductase activity, acting on paired donors, with incorporation or reduction of molecular oxygen)	-
evm.model.scf7180000000809.648	Up	2.73929	3.19491e-22	5.74226e-21	GO:0008152(metabolic process)	-	GO:0003824(catalytic activity)	-
evm.model.scf7180000000808.1068	Up	2.73835	1.71857e-05	6.40448e-05	-	-	-	-
evm.model.scf7180000000809.381	Up	2.73672	1.75052e-22	3.19192e-21	-	-	-	-
evm.model.scf7180000000819.193	Up	2.73325	3.21819e-17	4.098e-16	-	-	-	-
evm.model.scf7180000000821.178	Up	2.73238	9.60849e-17	1.19921e-15	-	-	-	-
evm.model.scf7180000000809.188	Up	2.72876	1.7467e-23	3.34907e-22	GO:0006812(cation transport),GO:0055085(transmembrane transport)	GO:0005634(nucleus),GO:0016021(integral component of membrane)	GO:0015299(solute:proton antiporter activity)	-
evm.model.scf7180000000807.687	Up	2.71767	1.74591e-13	1.68665e-12	GO:0008152(metabolic process)	-	GO:0016491(oxidoreductase activity)	00061 (Fatty acid biosynthesis), 01040 (Biosynthesis of unsaturated fatty acids)
evm.model.scf7180000000810.903	Up	2.70665	6.44338e-15	7.05192e-14	-	-	-	-
evm.model.scf7180000000809.616	Up	2.69831	4.27397e-22	7.6271e-21	-	-	-	-
evm.model.scf7180000000807.187	Up	2.69206	1.06043e-09	6.82522e-09	-	-	GO:0004222(metalloendopeptidase activity),GO:0008237(metallopeptidase activity)	-
evm.model.scf7180000000807.1273	Up	2.69156	6.40996e-16	7.53227e-15	-	-	-	-
evm.model.scf7180000000806.41	Up	2.68899	2.4537e-10	1.69432e-09	-	-	-	-
evm.model.scf7180000000925.393	Up	2.68519	1.69422e-16	2.06827e-15	GO:0006198(cAMP catabolic process),GO:0015979(photosynthesis),GO:0015995(chlorophyll biosynthetic process),GO:0016117(carotenoid biosynthetic process),GO:0055114(oxidation-reduction process)	-	GO:0004115(3',5'-cyclic-AMP phosphodiesterase activity),GO:0016787(hydrolase activity),GO:0016491(oxidoreductase activity)	-
evm.model.scf7180000000807.513	Up	2.68384	5.64026e-17	7.12801e-16	GO:0005975(carbohydrate metabolic process)	GO:0005576(extracellular region)	GO:0004553(hydrolase activity, hydrolyzing O-glycosyl compounds),GO:0030248(cellulose binding),GO:0005515(protein binding),GO:0035091(phosphatidylinositol binding)	-
evm.model.scf7180000000808.660	Up	2.68297	1.15167e-09	7.36528e-09	GO:0005975(carbohydrate metabolic process)	-	GO:0003824(catalytic activity),GO:0030246(carbohydrate binding),GO:0016853(isomerase activity)	-
evm.model.scf7180000000808.1095	Up	2.67981	9.4436e-19	1.36715e-17	-	-	-	-
evm.model.scf7180000000925.108	Up	2.67692	2.99888e-12	2.52343e-11	-	-	-	-
evm.model.scf7180000000925.1303	Up	2.67303	1.9683e-08	1.09946e-07	-	-	GO:0008171(O-methyltransferase activity)	-
evm.model.scf7180000000808.760	Up	2.67026	6.93751e-21	1.14452e-19	GO:0055085(transmembrane transport)	GO:0016021(integral component of membrane)	-	-
evm.model.scf7180000000808.283	Up	2.66804	6.19177e-20	9.65974e-19	GO:0008152(metabolic process)	-	GO:0016811(hydrolase activity, acting on carbon-nitrogen (but not peptide) bonds, in linear amides)	00630 (Glyoxylate and dicarboxylate metabolism), 00910 (Nitrogen metabolism)
evm.model.scf7180000000807.495	Up	2.66485	2.32519e-21	3.97977e-20	-	-	GO:0016787(hydrolase activity)	00361 (Chlorocyclohexane and chlorobenzene degradation), 00364 (Fluorobenzoate degradation), 00623 (Toluene degradation)
evm.model.scf7180000000925.513	Up	2.66292	7.01588e-07	3.23936e-06	-	-	-	-
evm.model.scf7180000000819.436	Up	2.66286	0.00011119	0.000360347	-	-	-	-
evm.model.scf7180000000809.887	Up	2.65135	7.45494e-12	5.97764e-11	-	-	-	-
evm.model.scf7180000000807.1113	Up	2.64542	8.69278e-22	1.52686e-20	-	-	-	-
evm.model.scf7180000000806.426	Up	2.63882	9.01225e-12	7.16912e-11	GO:0006629(lipid metabolic process),GO:0055114(oxidation-reduction process)	-	GO:0016717(oxidoreductase activity, acting on paired donors, with oxidation of a pair of donors resulting in the reduction of molecular oxygen to two molecules of water)	-
evm.model.scf7180000000925.554	Up	2.63733	5.36344e-21	8.9364e-20	GO:0008152(metabolic process)	-	GO:0016491(oxidoreductase activity)	-
evm.model.scf7180000000811.321	Up	2.63525	2.07131e-20	3.33501e-19	GO:0055114(oxidation-reduction process),GO:0006631(fatty acid metabolic process)	-	GO:0016491(oxidoreductase activity),GO:0016616(oxidoreductase activity, acting on the CH-OH group of donors, NAD or NADP as acceptor),GO:0050662(coenzyme binding),GO:0003857(3-hydroxyacyl-CoA dehydrogenase activity),GO:0070403(NAD+ binding)	00360 (Phenylalanine metabolism), 00362 (Benzoate degradation), 00650 (Butanoate metabolism)
evm.model.scf7180000000807.881	Up	2.63346	6.31218e-22	1.11456e-20	-	GO:0016021(integral component of membrane)	-	-
evm.model.scf7180000000807.465	Up	2.63199	2.86623e-24	5.70237e-23	GO:0055114(oxidation-reduction process)	-	GO:0010181(FMN binding),GO:0016491(oxidoreductase activity),GO:0020037(heme binding),GO:0003824(catalytic activity)	-
evm.model.scf7180000000925.632	Up	2.62708	5.5543e-16	6.53443e-15	GO:0055114(oxidation-reduction process)	-	GO:0005506(iron ion binding),GO:0016705(oxidoreductase activity, acting on paired donors, with incorporation or reduction of molecular oxygen),GO:0020037(heme binding),GO:0004497(monooxygenase activity)	-
evm.model.scf7180000000807.1379	Up	2.62148	9.56096e-15	1.02627e-13	-	-	-	-
evm.model.scf7180000000809.1097	Up	2.62086	7.54041e-11	5.49373e-10	-	-	-	-
evm.model.scf7180000000806.222	Up	2.61787	9.29703e-22	1.6273e-20	GO:0007186(G-protein coupled receptor signaling pathway)	GO:0016021(integral component of membrane)	GO:0004932(mating-type factor pheromone receptor activity)	-
evm.model.scf7180000000819.117	Up	2.6172	5.68873e-19	8.41748e-18	GO:0055114(oxidation-reduction process)	-	GO:0016491(oxidoreductase activity),GO:0016706(oxidoreductase activity, acting on paired donors, with incorporation or reduction of molecular oxygen, 2-oxoglutarate as one donor, and incorporation of one atom each of oxygen into both donors),GO:0005506(iron ion binding)	-
evm.model.scf7180000000808.1054	Up	2.61685	1.53166e-22	2.80302e-21	-	-	-	-
evm.model.scf7180000000806.273	Up	2.61449	5.70013e-23	1.07649e-21	-	-	-	-
evm.model.scf7180000000806.691	Up	2.61182	1.74774e-09	1.09542e-08	GO:0006468(protein phosphorylation)	-	GO:0016772(transferase activity, transferring phosphorus-containing groups),GO:0004672(protein kinase activity),GO:0005524(ATP binding)	-
evm.model.scf7180000000810.1006	Up	2.61052	4.61216e-22	8.17255e-21	GO:0032220(plasma membrane fusion involved in cytogamy)	GO:0043332(mating projection tip)	-	-
evm.model.scf7180000000807.1323	Up	2.60918	2.69513e-22	4.88772e-21	GO:0055085(transmembrane transport)	GO:0016021(integral component of membrane)	-	-
evm.model.scf7180000000811.593	Up	2.60878	1.0221e-16	1.27093e-15	GO:0055114(oxidation-reduction process)	-	GO:0003824(catalytic activity),GO:0010181(FMN binding),GO:0016491(oxidoreductase activity)	-
evm.model.scf7180000000820.87	Up	2.60173	1.10862e-12	9.7278e-12	GO:0005991(trehalose metabolic process)	-	GO:0004555(alpha,alpha-trehalase activity),GO:0003824(catalytic activity)	00500 (Starch and sucrose metabolism)
evm.model.scf7180000000810.720	Up	2.59964	5.84581e-14	5.86156e-13	GO:0006355(regulation of transcription, DNA-templated)	GO:0005634(nucleus)	GO:0000981(RNA polymerase II transcription factor activity, sequence-specific DNA binding),GO:0008270(zinc ion binding)	-
evm.model.scf7180000000806.331	Up	2.59695	1.81312e-09	1.13427e-08	-	-	GO:0003924(GTPase activity),GO:0005525(GTP binding)	-
evm.model.scf7180000000821.92	Up	2.59074	1.70435e-13	1.64808e-12	-	-	GO:0005515(protein binding)	-
evm.model.scf7180000000809.109	Up	2.58467	1.77191e-16	2.15787e-15	-	-	-	-
evm.model.scf7180000000819.228	Up	2.58059	3.67363e-12	3.06299e-11	-	-	-	-
evm.model.scf7180000000931.58	Up	2.57416	5.67012e-21	9.43174e-20	GO:0006468(protein phosphorylation)	-	GO:0004674(protein serine/threonine kinase activity),GO:0004672(protein kinase activity),GO:0005524(ATP binding),GO:0016772(transferase activity, transferring phosphorus-containing groups)	-
evm.model.scf7180000000807.1241	Up	2.57318	1.41842e-13	1.37823e-12	-	-	-	-
evm.model.scf7180000000818.353	Up	2.57262	2.07771e-08	1.15906e-07	-	-	GO:0005515(protein binding)	-
evm.model.scf7180000001079.194	Up	2.57197	3.86177e-22	6.90378e-21	GO:0055085(transmembrane transport)	GO:0016021(integral component of membrane)	-	-
evm.model.scf7180000000821.57	Up	2.57047	2.72987e-19	4.11817e-18	GO:0055114(oxidation-reduction process)	-	GO:0005506(iron ion binding),GO:0016705(oxidoreductase activity, acting on paired donors, with incorporation or reduction of molecular oxygen),GO:0020037(heme binding),GO:0004497(monooxygenase activity)	-
evm.model.scf7180000000808.155	Up	2.5694	2.76632e-22	4.99878e-21	-	-	GO:0005515(protein binding)	-
evm.model.scf7180000000807.1045	Up	2.56924	8.63497e-21	1.41989e-19	GO:0006031(chitin biosynthetic process)	-	GO:0004100(chitin synthase activity),GO:0016758(transferase activity, transferring hexosyl groups)	-
evm.model.scf7180000000807.489	Up	2.56834	3.27944e-21	5.53757e-20	GO:0008152(metabolic process),GO:0006412(translation)	GO:0015934(large ribosomal subunit)	GO:0003824(catalytic activity),GO:0016747(transferase activity, transferring acyl groups other than amino-acyl groups),GO:0003735(structural constituent of ribosome)	00071 (Fatty acid metabolism), 00280 (Valine, leucine and isoleucine degradation), 00281 (Geraniol degradation), 00362 (Benzoate degradation), 00592 (alpha-Linolenic acid metabolism), 00642 (Ethylbenzene degradation)
evm.model.scf7180000000807.877	Up	2.56749	3.66892e-19	5.47721e-18	GO:0008152(metabolic process)	-	GO:0005524(ATP binding),GO:0016874(ligase activity),GO:0004075(biotin carboxylase activity),GO:0046872(metal ion binding),GO:0003824(catalytic activity)	00280 (Valine, leucine and isoleucine degradation)
evm.model.scf7180000000807.920	Up	2.56031	1.14741e-20	1.87144e-19	GO:0008152(metabolic process)	-	GO:0003824(catalytic activity)	-
evm.model.scf7180000000807.1256	Up	2.5595	8.69383e-05	0.000287231	-	-	-	-
evm.model.scf7180000000821.33	Up	2.55633	1.88583e-15	2.15551e-14	-	-	-	-
evm.model.scf7180000000809.503	Up	2.55364	1.43777e-13	1.39568e-12	-	-	-	-
evm.model.scf7180000000816.191	Up	2.55352	3.05289e-21	5.17241e-20	-	-	-	-
evm.model.scf7180000000925.1092	Up	2.55119	3.07282e-18	4.24657e-17	GO:0055085(transmembrane transport)	GO:0016021(integral component of membrane)	GO:0022857(transmembrane transporter activity)	-
evm.model.scf7180000000810.307	Up	2.55014	1.4437e-11	1.12702e-10	GO:0055085(transmembrane transport)	GO:0016021(integral component of membrane)	-	-
evm.model.scf7180000000808.843	Up	2.5501	7.15409e-18	9.55813e-17	-	-	-	-
evm.model.scf7180000000807.1188	Up	2.54954	5.17684e-14	5.19597e-13	GO:0008152(metabolic process)	-	GO:0016491(oxidoreductase activity)	00061 (Fatty acid biosynthesis), 01040 (Biosynthesis of unsaturated fatty acids)
evm.model.scf7180000000807.1318	Up	2.54916	5.27174e-19	7.81197e-18	GO:0055085(transmembrane transport)	GO:0016021(integral component of membrane)	-	-
evm.model.scf7180000000819.49	Up	2.54461	1.14289e-11	9.02719e-11	-	-	-	-
evm.model.scf7180000000925.72	Up	2.54279	2.8904e-21	4.90538e-20	-	-	GO:0005515(protein binding)	-
evm.model.scf7180000000811.632	Up	2.54146	6.05191e-13	5.5276e-12	-	-	GO:0016813(hydrolase activity, acting on carbon-nitrogen (but not peptide) bonds, in linear amidines),GO:0046872(metal ion binding)	00330 (Arginine and proline metabolism)
evm.model.scf7180000000807.1170	Up	2.53801	9.28932e-21	1.525e-19	GO:0006468(protein phosphorylation)	-	GO:0004672(protein kinase activity),GO:0005524(ATP binding),GO:0004674(protein serine/threonine kinase activity),GO:0016772(transferase activity, transferring phosphorus-containing groups)	-
evm.model.scf7180000000808.1141	Up	2.52933	9.37994e-22	1.63896e-20	GO:0008152(metabolic process)	-	GO:0003824(catalytic activity)	00120 (Primary bile acid biosynthesis), 04146 (Peroxisome)
evm.model.scf7180000000810.46	Up	2.52888	5.22324e-11	3.86151e-10	-	-	-	-
evm.model.scf7180000000807.755	Up	2.52845	1.38303e-20	2.24118e-19	-	-	-	-
evm.model.scf7180000000818.243	Up	2.51813	8.77817e-13	7.84646e-12	GO:0005975(carbohydrate metabolic process)	-	GO:0016773(phosphotransferase activity, alcohol group as acceptor)	00040 (Pentose and glucuronate interconversions)
evm.model.scf7180000000810.327	Up	2.5165	3.81855e-19	5.69213e-18	-	-	-	-
evm.model.scf7180000000807.1250	Up	2.51572	1.9997e-22	3.63966e-21	-	-	-	-
evm.model.scf7180000000807.1099	Up	2.51289	4.12898e-20	6.52262e-19	-	-	-	-
evm.model.scf7180000000925.272	Up	2.50351	2.29237e-09	1.41471e-08	GO:0008152(metabolic process)	-	GO:0016491(oxidoreductase activity)	-
evm.model.scf7180000000808.981	Up	2.49916	1.50031e-12	1.29609e-11	GO:0008152(metabolic process)	-	GO:0016491(oxidoreductase activity)	00040 (Pentose and glucuronate interconversions)
evm.model.scf7180000000808.1113	Up	2.4966	3.06756e-19	4.62066e-18	GO:0045454(cell redox homeostasis)	GO:0005783(endoplasmic reticulum)	GO:0016853(isomerase activity)	04141 (Protein processing in endoplasmic reticulum)
evm.model.scf7180000000806.89	Up	2.49204	1.82348e-16	2.21797e-15	-	-	-	-
evm.model.scf7180000000807.1465	Up	2.48928	5.23016e-18	7.09142e-17	-	-	-	-
evm.model.scf7180000000809.560	Up	2.48846	5.83898e-19	8.62709e-18	-	-	GO:0003824(catalytic activity)	-
evm.model.scf7180000000809.123	Up	2.48776	2.30829e-18	3.22102e-17	GO:0006950(response to stress)	GO:0016021(integral component of membrane)	-	-
evm.model.scf7180000000807.247	Up	2.4859	1.38878e-19	2.12052e-18	GO:0055114(oxidation-reduction process)	-	GO:0016491(oxidoreductase activity),GO:0016706(oxidoreductase activity, acting on paired donors, with incorporation or reduction of molecular oxygen, 2-oxoglutarate as one donor, and incorporation of one atom each of oxygen into both donors)	-
evm.model.scf7180000000807.316	Up	2.48241	6.79626e-21	1.12306e-19	-	-	-	-
evm.model.scf7180000000811.673	Up	2.48217	5.02358e-21	8.38404e-20	GO:0006508(proteolysis)	-	GO:0004190(aspartic-type endopeptidase activity)	-
evm.model.scf7180000000816.218	Up	2.48107	1.85401e-17	2.39424e-16	GO:0006810(transport),GO:0055085(transmembrane transport)	GO:0016021(integral component of membrane)	GO:0005524(ATP binding),GO:0042626(ATPase activity, coupled to transmembrane movement of substances),GO:0016887(ATPase activity),GO:0000166(nucleotide binding),GO:0017111(nucleoside-triphosphatase activity)	-
evm.model.scf7180000000811.281	Up	2.48007	1.09735e-09	7.04925e-09	-	-	-	-
evm.model.scf7180000000925.1381	Up	2.4733	7.44059e-19	1.08973e-17	-	-	-	-
evm.model.scf7180000000925.760	Up	2.46632	3.65659e-09	2.21178e-08	-	-	GO:0005515(protein binding),GO:0003676(nucleic acid binding)	-
evm.model.scf7180000000808.166	Up	2.46532	1.21428e-12	1.06271e-11	-	-	GO:0005515(protein binding)	-
evm.model.scf7180000000810.459	Up	2.46443	8.33622e-14	8.26791e-13	-	-	-	-
evm.model.scf7180000000925.207	Up	2.46254	8.86376e-17	1.1104e-15	-	-	-	-
evm.model.scf7180000000808.299	Up	2.46093	5.34147e-06	2.15266e-05	-	-	-	-
evm.model.scf7180000000818.100	Up	2.45887	8.70218e-19	1.26163e-17	-	-	GO:0005515(protein binding)	-
evm.model.scf7180000000808.971	Up	2.45828	4.041e-14	4.08861e-13	GO:0008152(metabolic process),GO:0009063(cellular amino acid catabolic process)	-	GO:0003824(catalytic activity)	00052 (Galactose metabolism)
evm.model.scf7180000000809.958	Up	2.45099	1.723e-10	1.2055e-09	GO:0008152(metabolic process)	-	GO:0016491(oxidoreductase activity)	-
evm.model.scf7180000000821.159	Up	2.44516	1.6962e-21	2.92813e-20	GO:0008152(metabolic process)	-	GO:0016811(hydrolase activity, acting on carbon-nitrogen (but not peptide) bonds, in linear amides)	-
evm.model.scf7180000000806.234	Up	2.44434	1.62387e-11	1.25694e-10	-	-	-	-
evm.model.scf7180000000820.76	Up	2.44316	2.42972e-13	2.30514e-12	-	-	-	-
evm.model.scf7180000000811.489	Up	2.4404	3.95401e-12	3.28042e-11	-	-	-	-
evm.model.scf7180000000809.602	Up	2.4403	2.41777e-16	2.91612e-15	-	-	-	-
evm.model.scf7180000000808.22	Up	2.43268	6.88666e-08	3.60178e-07	-	-	-	-
evm.model.scf7180000000810.611	Up	2.42693	3.87592e-20	6.13249e-19	GO:0006783(heme biosynthetic process)	-	GO:0004325(ferrochelatase activity)	00860 (Porphyrin and chlorophyll metabolism)
evm.model.scf7180000000819.85	Up	2.4259	1.05584e-15	1.2292e-14	GO:0005975(carbohydrate metabolic process)	-	GO:0003824(catalytic activity),GO:0030246(carbohydrate binding)	-
evm.model.scf7180000000807.929	Up	2.42356	3.1325e-15	3.51645e-14	-	-	GO:0046872(metal ion binding)	-
evm.model.scf7180000000807.386	Up	2.42238	1.17509e-17	1.53326e-16	GO:0015937(coenzyme A biosynthetic process)	-	GO:0004594(pantothenate kinase activity),GO:0005524(ATP binding)	00770 (Pantothenate and CoA biosynthesis)
evm.model.scf7180000000807.930	Up	2.42077	8.00616e-19	1.16746e-17	-	-	-	-
evm.model.scf7180000000818.9	Up	2.41913	9.77255e-19	1.41273e-17	-	-	-	-
evm.model.scf7180000000824.124	Up	2.41847	4.23099e-10	2.8434e-09	-	-	-	-
evm.model.scf7180000000807.747	Up	2.4126	6.1081e-14	6.11845e-13	-	-	-	-
evm.model.scf7180000000824.21	Up	2.40959	1.97296e-20	3.18176e-19	-	-	GO:0005515(protein binding)	-
evm.model.scf7180000000807.1330	Up	2.40587	2.03035e-18	2.84901e-17	GO:0008152(metabolic process)	-	GO:0016746(transferase activity, transferring acyl groups)	-
evm.model.scf7180000000806.244	Up	2.40261	1.7716e-12	1.52e-11	GO:0055114(oxidation-reduction process)	-	GO:0005506(iron ion binding),GO:0016705(oxidoreductase activity, acting on paired donors, with incorporation or reduction of molecular oxygen),GO:0020037(heme binding)	-
evm.model.scf7180000000807.340	Up	2.39888	1.29117e-16	1.59366e-15	-	-	-	-
evm.model.scf7180000000811.139	Up	2.39357	1.2513e-09	7.95183e-09	-	-	GO:0005515(protein binding)	-
evm.model.scf7180000000809.135	Up	2.39286	4.9185e-06	1.995e-05	GO:0006281(DNA repair)	-	GO:0004518(nuclease activity)	-
evm.model.scf7180000000807.1163	Up	2.39262	4.54096e-06	1.85459e-05	GO:0005975(carbohydrate metabolic process)	-	GO:0003824(catalytic activity),GO:0004553(hydrolase activity, hydrolyzing O-glycosyl compounds)	00052 (Galactose metabolism), 00561 (Glycerolipid metabolism), 00600 (Sphingolipid metabolism), 00603 (Glycosphingolipid biosynthesis - globo series)
evm.model.scf7180000000818.85	Up	2.38761	3.91809e-11	2.93988e-10	-	-	-	-
evm.model.scf7180000000819.289	Up	2.38671	2.16151e-20	3.46912e-19	-	-	GO:0003824(catalytic activity),GO:0004419(hydroxymethylglutaryl-CoA lyase activity)	00072 (Synthesis and degradation of ketone bodies), 00280 (Valine, leucine and isoleucine degradation), 00281 (Geraniol degradation), 00650 (Butanoate metabolism), 04146 (Peroxisome)
evm.model.scf7180000000816.201	Up	2.38645	6.27307e-14	6.27745e-13	-	-	-	-
evm.model.scf7180000000811.676	Up	2.38635	8.45631e-19	1.22775e-17	GO:0055114(oxidation-reduction process),GO:0006066(alcohol metabolic process)	-	GO:0016614(oxidoreductase activity, acting on CH-OH group of donors),GO:0050660(flavin adenine dinucleotide binding),GO:0008812(choline dehydrogenase activity)	-
evm.model.scf7180000000820.216	Up	2.38626	3.00814e-20	4.78967e-19	-	-	-	-
evm.model.scf7180000000806.582	Up	2.38599	7.74119e-18	1.03014e-16	GO:0006508(proteolysis)	-	GO:0004190(aspartic-type endopeptidase activity)	-
evm.model.scf7180000000806.589	Up	2.38292	0.000167721	0.000525933	-	-	-	-
evm.model.scf7180000000808.207	Up	2.38047	2.48627e-18	3.46457e-17	-	-	GO:0035091(phosphatidylinositol binding)	-
evm.model.scf7180000000825.20	Up	2.3789	1.99778e-18	2.80722e-17	GO:0030001(metal ion transport),GO:0006812(cation transport),GO:0006825(copper ion transport)	GO:0016021(integral component of membrane)	GO:0046872(metal ion binding),GO:0000166(nucleotide binding),GO:0019829(cation-transporting ATPase activity),GO:0005507(copper ion binding)	-
evm.model.scf7180000000808.1049	Up	2.3739	6.4258e-18	8.63102e-17	-	-	-	-
evm.model.scf7180000000808.1074	Up	2.37029	5.52801e-17	7.00378e-16	-	-	-	-
evm.model.scf7180000000925.1015	Up	2.36967	7.39214e-17	9.30688e-16	-	-	-	-
evm.model.scf7180000000925.1358	Up	2.36533	3.41542e-18	4.70064e-17	GO:0019752(carboxylic acid metabolic process),GO:0008152(metabolic process)	-	GO:0004451(isocitrate lyase activity),GO:0003824(catalytic activity)	00630 (Glyoxylate and dicarboxylate metabolism)
evm.model.scf7180000000807.341	Up	2.36198	3.22218e-18	4.44078e-17	-	-	-	-
evm.model.scf7180000000820.5	Up	2.35571	1.13504e-17	1.48294e-16	-	-	-	-
evm.model.scf7180000000809.1002	Up	2.35473	3.54105e-08	1.921e-07	-	-	GO:0005515(protein binding)	-
evm.model.scf7180000000810.437	Up	2.35442	4.56925e-07	2.16544e-06	-	-	-	-
evm.model.scf7180000000806.737	Up	2.35372	1.44481e-11	1.12702e-10	-	-	-	-
evm.model.scf7180000000818.184	Up	2.35368	3.00902e-09	1.83667e-08	GO:0005975(carbohydrate metabolic process)	GO:0005576(extracellular region)	GO:0004553(hydrolase activity, hydrolyzing O-glycosyl compounds),GO:0030248(cellulose binding)	-
evm.model.scf7180000000807.1468	Up	2.35298	3.32386e-10	2.26099e-09	-	-	-	-
evm.model.scf7180000000820.190	Up	2.34837	3.57771e-14	3.64556e-13	GO:0055085(transmembrane transport)	GO:0016021(integral component of membrane)	-	-
evm.model.scf7180000000821.176	Up	2.3464	2.74544e-12	2.32576e-11	GO:0055114(oxidation-reduction process)	-	GO:0020037(heme binding),GO:0016491(oxidoreductase activity),GO:0009055(electron carrier activity),GO:0030151(molybdenum ion binding),GO:0043546(molybdopterin cofactor binding),GO:0046872(metal ion binding)	-
evm.model.scf7180000000807.579	Up	2.34549	7.33158e-18	9.7792e-17	-	-	-	-
evm.model.scf7180000000810.769	Up	2.34294	5.2938e-18	7.15838e-17	-	-	-	-
evm.model.scf7180000000816.57	Up	2.34289	5.93315e-12	4.82675e-11	GO:0005975(carbohydrate metabolic process)	-	GO:0004650(polygalacturonase activity)	00040 (Pentose and glucuronate interconversions), 00500 (Starch and sucrose metabolism)
evm.model.scf7180000000810.392	Up	2.34056	6.34323e-14	6.34133e-13	-	GO:0005615(extracellular space)	GO:0004222(metalloendopeptidase activity),GO:0008270(zinc ion binding)	-
evm.model.scf7180000000820.246	Up	2.33998	2.62256e-17	3.35227e-16	-	-	GO:0005515(protein binding)	-
evm.model.scf7180000000809.407	Up	2.33961	3.92565e-16	4.66758e-15	GO:0055114(oxidation-reduction process)	-	GO:0016791(phosphatase activity),GO:0020037(heme binding),GO:0010181(FMN binding),GO:0016491(oxidoreductase activity),GO:0005515(protein binding),GO:0003824(catalytic activity)	00630 (Glyoxylate and dicarboxylate metabolism), 04146 (Peroxisome)
evm.model.scf7180000000808.793	Up	2.33813	4.6613e-13	4.30442e-12	GO:0055085(transmembrane transport),GO:0006810(transport)	GO:0005743(mitochondrial inner membrane)	GO:0005215(transporter activity)	-
evm.model.scf7180000000806.577	Up	2.33441	0.00135017	0.00356321	-	-	-	-
evm.model.scf7180000000810.912	Up	2.33438	1.06643e-10	7.61512e-10	-	-	-	-
evm.model.scf7180000000811.814	Up	2.33422	1.53347e-16	1.88347e-15	-	-	GO:0005515(protein binding)	-
evm.model.scf7180000000925.233	Up	2.32976	5.28216e-05	0.00018168	-	-	-	-
evm.model.scf7180000000819.104	Up	2.32939	5.02214e-05	0.000173513	-	-	-	-
evm.model.scf7180000000806.595	Up	2.3256	1.43532e-15	1.64808e-14	GO:0008152(metabolic process)	-	GO:0016491(oxidoreductase activity)	-
evm.model.scf7180000000810.305	Up	2.32118	1.05538e-10	7.55225e-10	GO:0008152(metabolic process)	-	GO:0016491(oxidoreductase activity)	-
evm.model.scf7180000000816.8	Up	2.31397	7.7669e-19	1.13422e-17	-	-	-	-
evm.model.scf7180000000807.487	Up	2.31295	6.76502e-11	4.94314e-10	GO:0005975(carbohydrate metabolic process)	GO:0005576(extracellular region)	GO:0016837(carbon-oxygen lyase activity, acting on polysaccharides),GO:0016829(lyase activity),GO:0003824(catalytic activity),GO:0030246(carbohydrate binding)	-
evm.model.scf7180000000807.598	Up	2.30653	2.09404e-16	2.5348e-15	-	-	-	-
evm.model.scf7180000000925.193	Up	2.30594	1.16499e-11	9.18729e-11	GO:0006556(S-adenosylmethionine biosynthetic process)	-	GO:0004478(methionine adenosyltransferase activity),GO:0005524(ATP binding)	00270 (Cysteine and methionine metabolism)
evm.model.scf7180000000808.690	Up	2.29774	1.12292e-07	5.72401e-07	-	-	-	-
evm.model.scf7180000000820.51	Up	2.29593	3.12135e-13	2.9336e-12	-	-	-	-
evm.model.scf7180000000809.707	Up	2.29402	3.07537e-11	2.32843e-10	GO:0008152(metabolic process)	-	GO:0016846(carbon-sulfur lyase activity)	-
evm.model.scf7180000000824.228	Up	2.29235	1.21406e-14	1.29349e-13	GO:0005975(carbohydrate metabolic process),GO:0016052(carbohydrate catabolic process)	-	GO:0003824(catalytic activity),GO:0043169(cation binding),GO:0004556(alpha-amylase activity),GO:0005509(calcium ion binding)	00500 (Starch and sucrose metabolism), 04973 (Carbohydrate digestion and absorption)
evm.model.scf7180000000807.1373	Up	2.28758	3.80399e-18	5.19981e-17	GO:0006562(proline catabolic process),GO:0055114(oxidation-reduction process),GO:0006537(glutamate biosynthetic process)	-	GO:0004657(proline dehydrogenase activity)	-
evm.model.scf7180000000925.992	Up	2.28655	0.000123948	0.000398624	GO:0006629(lipid metabolic process)	-	GO:0004806(triglyceride lipase activity)	-
evm.model.scf7180000000925.356	Up	2.28443	2.6899e-16	3.23658e-15	-	-	-	-
evm.model.scf7180000000808.481	Up	2.28382	1.85378e-16	2.25211e-15	-	-	GO:0005515(protein binding),GO:0008270(zinc ion binding)	-
evm.model.scf7180000000807.560	Up	2.2811	5.87706e-06	2.35434e-05	-	-	-	-
evm.model.scf7180000000808.102	Up	2.28106	1.24588e-18	1.78564e-17	GO:0055114(oxidation-reduction process),GO:0006066(alcohol metabolic process)	-	GO:0016614(oxidoreductase activity, acting on CH-OH group of donors),GO:0050660(flavin adenine dinucleotide binding),GO:0008812(choline dehydrogenase activity)	00260 (Glycine, serine and threonine metabolism)
evm.model.scf7180000000809.50	Up	2.27888	4.47242e-14	4.50245e-13	GO:0008152(metabolic process),GO:0055114(oxidation-reduction process)	-	GO:0016627(oxidoreductase activity, acting on the CH-CH group of donors),GO:0050660(flavin adenine dinucleotide binding),GO:0003995(acyl-CoA dehydrogenase activity)	00071 (Fatty acid metabolism), 00280 (Valine, leucine and isoleucine degradation)
evm.model.scf7180000000808.356	Up	2.27711	9.8804e-14	9.73219e-13	-	-	-	-
evm.model.scf7180000000816.238	Up	2.27493	1.35309e-16	1.66599e-15	-	-	-	-
evm.model.scf7180000000819.320	Up	2.26993	0.00293102	0.00715972	-	-	-	-
evm.model.scf7180000000810.85	Up	2.26919	0.0041789	0.00983956	-	-	-	-
evm.model.scf7180000000807.978	Up	2.26892	6.95352e-08	3.62993e-07	GO:0005975(carbohydrate metabolic process)	-	GO:0004650(polygalacturonase activity)	-
evm.model.scf7180000000809.701	Up	2.26326	1.03193e-16	1.27998e-15	-	-	-	-
evm.model.scf7180000000807.505	Up	2.26285	1.08767e-17	1.4229e-16	-	-	-	-
evm.model.scf7180000000807.734	Up	2.26264	3.25574e-14	3.331e-13	-	-	-	-
evm.model.scf7180000000809.811	Up	2.257	1.89334e-18	2.6642e-17	-	-	-	-
evm.model.scf7180000000810.782	Up	2.25421	4.17507e-17	5.30974e-16	GO:0007186(G-protein coupled receptor signaling pathway),GO:0007165(signal transduction)	-	GO:0003924(GTPase activity),GO:0004871(signal transducer activity),GO:0019001(guanyl nucleotide binding),GO:0031683(G-protein beta/gamma-subunit complex binding)	-
evm.model.scf7180000000808.608	Up	2.25365	2.76722e-18	3.83479e-17	GO:0008152(metabolic process)	-	GO:0016491(oxidoreductase activity)	-
evm.model.scf7180000000811.773	Up	2.25135	1.2879e-11	1.0109e-10	-	GO:0016020(membrane)	GO:0005524(ATP binding),GO:0016887(ATPase activity),GO:0000166(nucleotide binding),GO:0017111(nucleoside-triphosphatase activity)	-
evm.model.scf7180000000809.432	Up	2.25104	1.07594e-10	7.6775e-10	-	-	-	-
evm.model.scf7180000000807.996	Up	2.24993	4.14784e-08	2.2333e-07	-	-	-	-
evm.model.scf7180000000819.122	Up	2.24718	6.36716e-12	5.15478e-11	-	-	-	-
evm.model.scf7180000000819.76	Up	2.24714	6.34071e-13	5.75476e-12	-	-	-	-
evm.model.scf7180000000807.583	Up	2.24693	2.12608e-11	1.63433e-10	-	-	-	-
evm.model.scf7180000000819.197	Up	2.24573	4.84713e-06	1.96844e-05	-	-	-	-
evm.model.scf7180000000925.236	Up	2.24483	1.29058e-12	1.12556e-11	GO:0006355(regulation of transcription, DNA-templated)	GO:0005634(nucleus)	GO:0000981(RNA polymerase II transcription factor activity, sequence-specific DNA binding),GO:0008270(zinc ion binding)	-
evm.model.scf7180000000806.462	Up	2.24302	1.72597e-17	2.24041e-16	GO:0032259(methylation),GO:0044237(cellular metabolic process)	-	GO:0003676(nucleic acid binding),GO:0008168(methyltransferase activity),GO:0003824(catalytic activity),GO:0050662(coenzyme binding)	-
evm.model.scf7180000000810.874	Up	2.24133	9.12947e-13	8.15323e-12	-	-	-	-
evm.model.scf7180000000807.1314	Up	2.2344	4.08029e-13	3.79229e-12	GO:0055114(oxidation-reduction process)	-	GO:0005506(iron ion binding),GO:0016705(oxidoreductase activity, acting on paired donors, with incorporation or reduction of molecular oxygen),GO:0020037(heme binding)	-
evm.model.scf7180000000811.217	Up	2.23315	7.512e-15	8.15044e-14	GO:0055085(transmembrane transport)	-	-	-
evm.model.scf7180000000809.376	Up	2.23132	1.98315e-13	1.90302e-12	GO:0006457(protein folding),GO:0006950(response to stress)	-	GO:0005524(ATP binding),GO:0051082(unfolded protein binding)	-
evm.model.scf7180000000811.452	Up	2.22765	5.23806e-19	7.77353e-18	GO:0042318(penicillin biosynthetic process)	-	-	-
evm.model.scf7180000000824.112	Up	2.22146	6.89339e-17	8.68982e-16	GO:0005975(carbohydrate metabolic process)	-	GO:0042132(fructose 1,6-bisphosphate 1-phosphatase activity),GO:0042578(phosphoric ester hydrolase activity),GO:0046872(metal ion binding),GO:0003676(nucleic acid binding)	00010 (Glycolysis / Gluconeogenesis), 00030 (Pentose phosphate pathway), 00051 (Fructose and mannose metabolism), 00680 (Methane metabolism), 00710 (Carbon fixation in photosynthetic organisms), 04910 (Insulin signaling pathway)
evm.model.scf7180000000808.755	Up	2.22108	1.40406e-16	1.72664e-15	-	-	-	-
evm.model.scf7180000000824.185	Up	2.21591	3.7266e-12	3.102e-11	-	-	-	-
evm.model.scf7180000001079.72	Up	2.21482	1.1766e-15	1.36662e-14	GO:0006355(regulation of transcription, DNA-templated),GO:0006351(transcription, DNA-templated)	GO:0005634(nucleus)	GO:0000981(RNA polymerase II transcription factor activity, sequence-specific DNA binding),GO:0008270(zinc ion binding),GO:0003677(DNA binding)	-
evm.model.scf7180000000809.738	Up	2.21259	4.9057e-16	5.80536e-15	GO:0008152(metabolic process),GO:0055114(oxidation-reduction process)	-	GO:0003824(catalytic activity),GO:0016627(oxidoreductase activity, acting on the CH-CH group of donors),GO:0020037(heme binding),GO:0050660(flavin adenine dinucleotide binding),GO:0003995(acyl-CoA dehydrogenase activity),GO:0008270(zinc ion binding),GO:0016787(hydrolase activity)	-
evm.model.scf7180000000807.1145	Up	2.20548	1.13223e-07	5.7656e-07	-	-	-	-
evm.model.scf7180000000809.829	Up	2.2047	3.38335e-16	4.04673e-15	-	-	-	-
evm.model.scf7180000000807.1147	Up	2.20378	1.82353e-17	2.35792e-16	GO:0035434(copper ion transmembrane transport)	GO:0016021(integral component of membrane)	GO:0005375(copper ion transmembrane transporter activity)	-
evm.model.scf7180000000808.891	Up	2.20176	1.44566e-17	1.88386e-16	-	-	-	-
evm.model.scf7180000000925.1278	Up	2.20044	0.00394162	0.00933557	-	-	-	00061 (Fatty acid biosynthesis), 01040 (Biosynthesis of unsaturated fatty acids)
evm.model.scf7180000000807.676	Up	2.20043	0.00392781	0.00930945	-	-	-	-
evm.model.scf7180000000806.302	Up	2.19882	6.70162e-05	0.000225716	-	-	-	-
evm.model.scf7180000000820.203	Up	2.19811	1.2059e-13	1.17514e-12	-	-	-	-
evm.model.scf7180000000819.250	Up	2.19787	1.57046e-06	6.87512e-06	GO:0042122(alginic acid catabolic process)	GO:0042597(periplasmic space)	GO:0045135(poly(beta-D-mannuronate) lyase activity)	-
evm.model.scf7180000000809.599	Up	2.19764	1.9033e-16	2.30948e-15	GO:0055114(oxidation-reduction process),GO:0009098(leucine biosynthetic process)	GO:0005737(cytoplasm)	GO:0000287(magnesium ion binding),GO:0016616(oxidoreductase activity, acting on the CH-OH group of donors, NAD or NADP as acceptor),GO:0051287(NAD binding),GO:0003862(3-isopropylmalate dehydrogenase activity)	00290 (Valine, leucine and isoleucine biosynthesis)
evm.model.scf7180000000811.610	Up	2.19626	2.52133e-08	1.39415e-07	-	-	GO:0003824(catalytic activity)	-
evm.model.scf7180000000811.521	Up	2.19612	4.32445e-09	2.60011e-08	GO:0018342(protein prenylation)	-	GO:0008318(protein prenyltransferase activity)	-
evm.model.scf7180000000808.831	Up	2.1909	1.28837e-15	1.48613e-14	GO:0005975(carbohydrate metabolic process)	-	GO:0004553(hydrolase activity, hydrolyzing O-glycosyl compounds)	-
evm.model.scf7180000000925.905	Up	2.18993	2.5833e-18	3.5948e-17	-	-	-	-
evm.model.scf7180000000807.429	Up	2.18909	7.69866e-09	4.497e-08	-	-	-	-
evm.model.scf7180000000810.832	Up	2.18834	1.44596e-11	1.12704e-10	GO:0055085(transmembrane transport)	GO:0016021(integral component of membrane)	GO:0022857(transmembrane transporter activity)	-
evm.model.scf7180000000807.1282	Up	2.18451	4.71583e-15	5.21232e-14	GO:0008152(metabolic process)	-	GO:0003824(catalytic activity),GO:0016747(transferase activity, transferring acyl groups other than amino-acyl groups)	00120 (Primary bile acid biosynthesis), 03320 (PPAR signaling pathway), 04146 (Peroxisome)
evm.model.scf7180000000808.83	Up	2.18326	7.66863e-09	4.48206e-08	-	-	-	-
evm.model.scf7180000000809.11	Up	2.18162	6.94893e-15	7.58045e-14	-	-	GO:0008168(methyltransferase activity)	03008 (Ribosome biogenesis in eukaryotes)
evm.model.scf7180000000806.429	Up	2.17908	3.06069e-05	0.000109211	GO:0006468(protein phosphorylation)	-	GO:0005524(ATP binding),GO:0004672(protein kinase activity),GO:0016772(transferase activity, transferring phosphorus-containing groups),GO:0004674(protein serine/threonine kinase activity)	-
evm.model.scf7180000000811.140	Up	2.17713	4.78923e-11	3.55898e-10	-	-	-	-
evm.model.scf7180000000808.21	Up	2.17305	1.41024e-12	1.22249e-11	GO:0055085(transmembrane transport)	GO:0005743(mitochondrial inner membrane)	-	-
evm.model.scf7180000000806.86	Up	2.1703	1.62177e-16	1.98707e-15	GO:0055114(oxidation-reduction process),GO:0008152(metabolic process),GO:0006635(fatty acid beta-oxidation),GO:0006631(fatty acid metabolic process)	GO:0005777(peroxisome)	GO:0016627(oxidoreductase activity, acting on the CH-CH group of donors),GO:0050660(flavin adenine dinucleotide binding),GO:0003997(acyl-CoA oxidase activity),GO:0003995(acyl-CoA dehydrogenase activity)	00071 (Fatty acid metabolism), 00592 (alpha-Linolenic acid metabolism), 01040 (Biosynthesis of unsaturated fatty acids), 03320 (PPAR signaling pathway), 04146 (Peroxisome)
evm.model.scf7180000000820.86	Up	2.16607	3.0827e-16	3.69592e-15	GO:0055085(transmembrane transport)	GO:0016021(integral component of membrane)	-	-
evm.model.scf7180000000818.227	Up	2.16514	3.74178e-09	2.26195e-08	GO:0000723(telomere maintenance),GO:0006281(DNA repair)	-	GO:0004386(helicase activity),GO:0005524(ATP binding),GO:0003678(DNA helicase activity),GO:0000166(nucleotide binding),GO:0017111(nucleoside-triphosphatase activity)	-
evm.model.scf7180000000806.98	Up	2.16463	8.79017e-12	6.998e-11	-	-	-	-
evm.model.scf7180000000811.540	Up	2.15655	1.7235e-15	1.97446e-14	GO:0055114(oxidation-reduction process)	-	GO:0003824(catalytic activity),GO:0020037(heme binding),GO:0016491(oxidoreductase activity),GO:0010181(FMN binding)	00620 (Pyruvate metabolism)
evm.model.scf7180000000807.892	Up	2.15579	0.000665591	0.00186377	-	-	-	-
evm.model.scf7180000000806.260	Up	2.15356	2.2531e-09	1.39304e-08	GO:0055114(oxidation-reduction process)	-	GO:0005506(iron ion binding),GO:0016705(oxidoreductase activity, acting on paired donors, with incorporation or reduction of molecular oxygen),GO:0020037(heme binding)	-
evm.model.scf7180000000808.514	Up	2.15201	4.20471e-08	2.26271e-07	-	-	-	-
evm.model.scf7180000000810.554	Up	2.15155	8.09902e-16	9.47274e-15	GO:0055114(oxidation-reduction process)	-	GO:0016491(oxidoreductase activity),GO:0016706(oxidoreductase activity, acting on paired donors, with incorporation or reduction of molecular oxygen, 2-oxoglutarate as one donor, and incorporation of one atom each of oxygen into both donors)	-
evm.model.scf7180000000807.1212	Up	2.14342	3.43717e-15	3.83703e-14	GO:0055085(transmembrane transport)	-	-	-
evm.model.scf7180000000925.794	Up	2.14058	1.15697e-11	9.13125e-11	GO:0008152(metabolic process)	-	GO:0016491(oxidoreductase activity)	-
evm.model.scf7180000000925.293	Up	2.14044	1.69613e-12	1.45649e-11	-	-	-	-
evm.model.scf7180000000820.60	Up	2.13728	4.18503e-15	4.63584e-14	-	-	-	-
evm.model.scf7180000000925.1225	Up	2.13698	2.60321e-13	2.45812e-12	GO:0006801(superoxide metabolic process),GO:0055114(oxidation-reduction process)	-	GO:0046872(metal ion binding),GO:0004784(superoxide dismutase activity)	04146 (Peroxisome), 05014 (Amyotrophic lateral sclerosis (ALS)), 05016 (Huntington's disease), 05020 (Prion diseases)
evm.model.scf7180000000809.948	Up	2.13606	2.53363e-15	2.86983e-14	GO:0009058(biosynthetic process)	-	GO:0003824(catalytic activity),GO:0030170(pyridoxal phosphate binding)	00130 (Ubiquinone and other terpenoid-quinone biosynthesis), 00270 (Cysteine and methionine metabolism), 00300 (Lysine biosynthesis), 00350 (Tyrosine metabolism), 00360 (Phenylalanine metabolism), 00380 (Tryptophan metabolism), 00400 (Phenylalanine, tyrosine and tryptophan biosynthesis), 00401 (Novobiocin biosynthesis), 00950 (Isoquinoline alkaloid biosynthesis), 00960 (Tropane, piperidine and py…
evm.model.scf7180000000808.266	Up	2.13411	1.44714e-07	7.28426e-07	-	-	GO:0005515(protein binding)	-
evm.model.scf7180000000808.1039	Up	2.12883	4.50054e-15	4.97984e-14	GO:0006508(proteolysis)	-	GO:0004185(serine-type carboxypeptidase activity)	04142 (Lysosome), 04614 (Renin-angiotensin system)
evm.model.scf7180000000810.421	Up	2.12522	2.13156e-13	2.04349e-12	-	-	-	-
evm.model.scf7180000000808.86	Up	2.12364	3.26086e-09	1.98316e-08	-	-	GO:0005515(protein binding)	-
evm.model.scf7180000000808.1125	Up	2.12261	0.00114187	0.00305604	-	-	-	-
evm.model.scf7180000000925.1169	Up	2.12199	3.06301e-13	2.88417e-12	GO:0055114(oxidation-reduction process),GO:0008152(metabolic process)	-	GO:0003995(acyl-CoA dehydrogenase activity),GO:0016627(oxidoreductase activity, acting on the CH-CH group of donors)	-
evm.model.scf7180000000808.547	Up	2.12083	1.97186e-11	1.51927e-10	-	-	-	-
evm.model.scf7180000000806.592	Up	2.11658	3.23473e-15	3.62311e-14	-	-	-	-
evm.model.scf7180000000809.702	Up	2.11655	8.41769e-11	6.10191e-10	-	-	-	-
evm.model.scf7180000000931.54	Up	2.11646	1.3449e-15	1.54957e-14	GO:0033014(tetrapyrrole biosynthetic process)	-	GO:0004852(uroporphyrinogen-III synthase activity)	-
evm.model.scf7180000000925.662	Up	2.1163	4.36337e-12	3.6111e-11	GO:0006355(regulation of transcription, DNA-templated),GO:0006351(transcription, DNA-templated)	GO:0005634(nucleus)	GO:0000981(RNA polymerase II transcription factor activity, sequence-specific DNA binding),GO:0008270(zinc ion binding),GO:0003677(DNA binding)	-
evm.model.scf7180000000807.1315	Up	2.11614	2.75307e-13	2.59719e-12	GO:0008152(metabolic process),GO:0055114(oxidation-reduction process)	-	GO:0016491(oxidoreductase activity)	-
evm.model.scf7180000000925.505	Up	2.11546	0.00149951	0.00391415	-	-	-	-
evm.model.scf7180000000925.1235	Up	2.11514	1.06835e-09	6.8718e-09	-	GO:0016021(integral component of membrane)	GO:0004659(prenyltransferase activity)	-
evm.model.scf7180000000818.113	Up	2.11499	6.93883e-13	6.28058e-12	-	-	-	-
evm.model.scf7180000000810.137	Up	2.11443	4.94102e-16	5.84028e-15	-	-	GO:0003824(catalytic activity)	-
evm.model.scf7180000000819.429	Up	2.1108	5.19935e-11	3.84667e-10	GO:0008152(metabolic process)	-	GO:0016491(oxidoreductase activity)	-
evm.model.scf7180000000810.355	Up	2.11067	7.51354e-17	9.44788e-16	GO:0008152(metabolic process)	-	GO:0016787(hydrolase activity)	-
evm.model.scf7180000000925.56	Up	2.10944	3.13603e-15	3.51649e-14	GO:0006816(calcium ion transport),GO:0055085(transmembrane transport)	GO:0016021(integral component of membrane)	GO:0015369(calcium:proton antiporter activity)	-
evm.model.scf7180000000818.38	Up	2.10413	1.51379e-05	5.68139e-05	GO:0007264(small GTPase mediated signal transduction),GO:0015031(protein transport)	GO:0005622(intracellular)	GO:0005525(GTP binding)	-
evm.model.scf7180000000818.246	Up	2.10343	7.13206e-13	6.43808e-12	GO:0055114(oxidation-reduction process)	-	GO:0005506(iron ion binding),GO:0016705(oxidoreductase activity, acting on paired donors, with incorporation or reduction of molecular oxygen),GO:0020037(heme binding)	-
evm.model.scf7180000000809.114	Up	2.10022	4.72412e-11	3.5158e-10	-	-	-	-
evm.model.scf7180000000809.971	Up	2.09554	2.31627e-12	1.96716e-11	GO:0055114(oxidation-reduction process)	-	GO:0008270(zinc ion binding),GO:0016491(oxidoreductase activity),GO:0016747(transferase activity, transferring acyl groups other than amino-acyl groups)	-
evm.model.scf7180000000811.433	Up	2.09521	4.28912e-13	3.97902e-12	-	-	GO:0005515(protein binding)	00480 (Glutathione metabolism), 00980 (Metabolism of xenobiotics by cytochrome P450), 00982 (Drug metabolism - cytochrome P450)
evm.model.scf7180000000811.463	Up	2.09514	6.1045e-09	3.61201e-08	-	-	-	-
evm.model.scf7180000000807.1013	Up	2.09417	1.53956e-14	1.62138e-13	-	-	GO:0046983(protein dimerization activity)	-
evm.model.scf7180000000806.477	Up	2.09377	1.04063e-13	1.02302e-12	-	-	-	-
evm.model.scf7180000000808.232	Up	2.0905	4.94708e-16	5.84057e-15	GO:0055085(transmembrane transport),GO:0006810(transport)	GO:0016021(integral component of membrane),GO:0016020(membrane)	GO:0022857(transmembrane transporter activity),GO:0005215(transporter activity),GO:0022891(substrate-specific transmembrane transporter activity)	-
evm.model.scf7180000000821.186	Up	2.08535	2.77304e-07	1.34919e-06	-	-	-	-
evm.model.scf7180000000806.316	Up	2.08441	1.39601e-06	6.17058e-06	-	-	-	-
evm.model.scf7180000000809.746	Up	2.0725	4.21778e-14	4.26318e-13	GO:0045892(negative regulation of transcription, DNA-templated)	-	GO:0010181(FMN binding),GO:0016491(oxidoreductase activity)	-
evm.model.scf7180000000808.37	Up	2.07133	5.66485e-15	6.23382e-14	-	-	-	-
evm.model.scf7180000000806.235	Up	2.0708	1.149e-13	1.12187e-12	GO:0000105(histidine biosynthetic process),GO:0009058(biosynthetic process),GO:0016226(iron-sulfur cluster assembly),GO:0008152(metabolic process)	GO:0097361(CIA complex)	GO:0005515(protein binding),GO:0003824(catalytic activity),GO:0030170(pyridoxal phosphate binding),GO:0004400(histidinol-phosphate transaminase activity),GO:0016740(transferase activity)	00340 (Histidine metabolism), 00350 (Tyrosine metabolism), 00360 (Phenylalanine metabolism), 00400 (Phenylalanine, tyrosine and tryptophan biosynthesis), 00401 (Novobiocin biosynthesis), 00960 (Tropane, piperidine and pyridine alkaloid biosynthesis)
evm.model.scf7180000000811.517	Up	2.07009	6.69703e-09	3.93941e-08	-	-	GO:0005488(binding),GO:0003723(RNA binding),GO:0005515(protein binding)	-
evm.model.scf7180000000807.48	Up	2.06969	0.00325465	0.00787371	GO:0005975(carbohydrate metabolic process)	GO:0005576(extracellular region)	GO:0004553(hydrolase activity, hydrolyzing O-glycosyl compounds),GO:0030248(cellulose binding)	-
evm.model.scf7180000000807.1360	Up	2.06885	7.57207e-08	3.93161e-07	-	-	-	-
evm.model.scf7180000000807.727	Up	2.06472	3.73154e-12	3.10354e-11	-	-	-	-
evm.model.scf7180000000810.115	Up	2.06393	1.2063e-08	6.91766e-08	GO:0000079(regulation of cyclin-dependent protein serine/threonine kinase activity)	-	GO:0019901(protein kinase binding)	-
evm.model.scf7180000000819.32	Up	2.06319	0.000816624	0.00225216	-	-	-	-
evm.model.scf7180000000807.769	Up	2.06314	4.09221e-16	4.85412e-15	GO:0055114(oxidation-reduction process),GO:0008152(metabolic process)	-	GO:0016616(oxidoreductase activity, acting on the CH-OH group of donors, NAD or NADP as acceptor),GO:0048037(cofactor binding),GO:0051287(NAD binding)	04310 (Wnt signaling pathway), 04330 (Notch signaling pathway), 05200 (Pathways in cancer), 05220 (Chronic myeloid leukemia)
evm.model.scf7180000000807.737	Up	2.0554	1.90177e-15	2.17126e-14	GO:0006506(GPI anchor biosynthetic process)	GO:0016021(integral component of membrane)	GO:0017176(phosphatidylinositol N-acetylglucosaminyltransferase activity)	00563 (Glycosylphosphatidylinositol(GPI)-anchor biosynthesis)
evm.model.scf7180000000808.1067	Up	2.05408	8.50759e-15	9.18107e-14	GO:0055114(oxidation-reduction process)	-	GO:0016491(oxidoreductase activity)	00051 (Fructose and mannose metabolism), 00363 (Bisphenol degradation), 00591 (Linoleic acid metabolism), 00625 (Chloroalkane and chloroalkene degradation), 00650 (Butanoate metabolism)
evm.model.scf7180000000807.491	Up	2.05258	0.00244946	0.00609002	-	-	-	-
evm.model.scf7180000000808.1076	Up	2.05164	3.35794e-15	3.75275e-14	GO:0055114(oxidation-reduction process)	-	GO:0016705(oxidoreductase activity, acting on paired donors, with incorporation or reduction of molecular oxygen),GO:0005506(iron ion binding),GO:0020037(heme binding)	-
evm.model.scf7180000000807.960	Up	2.04524	3.59848e-16	4.29382e-15	-	-	-	-
evm.model.scf7180000000819.385	Up	2.04511	7.3075e-15	7.94572e-14	GO:0055114(oxidation-reduction process)	-	GO:0018580(nitronate monooxygenase activity),GO:0003824(catalytic activity)	-
evm.model.scf7180000000809.615	Up	2.04407	5.57781e-15	6.14476e-14	-	-	-	-
evm.model.scf7180000000808.671	Up	2.04164	4.31684e-06	1.76737e-05	-	-	GO:0045735(nutrient reservoir activity)	-
evm.model.scf7180000000807.973	Up	2.04119	5.86102e-06	2.34885e-05	-	-	-	-
evm.model.scf7180000000821.132	Up	2.03933	9.42897e-13	8.39087e-12	-	-	GO:0005515(protein binding),GO:0003676(nucleic acid binding)	-
evm.model.scf7180000000925.191	Up	2.03842	1.07739e-13	1.05812e-12	-	-	-	-
evm.model.scf7180000000809.1026	Up	2.03414	2.21899e-06	9.50309e-06	-	-	GO:0005515(protein binding)	-
evm.model.scf7180000000808.318	Up	2.03146	3.11463e-13	2.93002e-12	-	-	-	-
evm.model.scf7180000000808.908	Up	2.03074	1.70643e-08	9.63177e-08	-	-	-	-
evm.model.scf7180000000816.122	Up	2.03032	2.28447e-14	2.37353e-13	-	-	-	-
evm.model.scf7180000000818.213	Up	2.02831	3.32095e-13	3.10956e-12	-	-	-	-
evm.model.scf7180000000819.315	Up	2.02626	5.64144e-12	4.61261e-11	GO:0008152(metabolic process)	-	GO:0016491(oxidoreductase activity)	-
evm.model.scf7180000000810.93	Up	2.02417	1.04857e-06	4.72211e-06	-	GO:0009277(fungal-type cell wall)	GO:0005199(structural constituent of cell wall)	-
evm.model.scf7180000000808.160	Up	2.02199	2.26452e-07	1.11092e-06	-	-	-	-
evm.model.scf7180000000809.92	Up	2.01966	3.7664e-08	2.03657e-07	GO:0006508(proteolysis)	-	GO:0004185(serine-type carboxypeptidase activity)	-
evm.model.scf7180000000810.738	Up	2.01738	0.000835645	0.00229831	-	-	-	-
evm.model.scf7180000000810.269	Up	2.01551	1.6993e-10	1.18975e-09	GO:0055085(transmembrane transport)	GO:0016021(integral component of membrane)	-	-
evm.model.scf7180000000820.42	Up	2.01373	0.00222995	0.00558935	-	-	-	-
evm.model.scf7180000000810.589	Up	2.01187	1.61746e-11	1.25294e-10	GO:0055114(oxidation-reduction process)	-	GO:0010181(FMN binding),GO:0016491(oxidoreductase activity)	-
evm.model.scf7180000000807.369	Up	2.00932	3.84879e-13	3.58376e-12	-	-	GO:0046983(protein dimerization activity)	-
evm.model.scf7180000000810.68	Up	2.00931	2.56096e-05	9.25538e-05	-	-	-	-
evm.model.scf7180000000807.616	Up	2.00734	3.01759e-08	1.6486e-07	GO:0055114(oxidation-reduction process)	-	GO:0016491(oxidoreductase activity)	00040 (Pentose and glucuronate interconversions), 00051 (Fructose and mannose metabolism), 00052 (Galactose metabolism), 00561 (Glycerolipid metabolism), 00620 (Pyruvate metabolism)
evm.model.scf7180000000811.178	Up	2.00454	2.94197e-14	3.03159e-13	-	-	GO:0000166(nucleotide binding),GO:0003676(nucleic acid binding)	-
evm.model.scf7180000000807.1350	Up	2.00087	1.0095e-10	7.23945e-10	-	-	-	-
evm.model.scf7180000000809.582	Up	2.00036	7.91981e-13	7.10449e-12	-	-	-	-
evm.model.scf7180000000810.547	Up	1.99937	1.20662e-15	1.39988e-14	-	-	-	-
evm.model.scf7180000000819.239	Up	1.99934	4.86467e-13	4.47986e-12	GO:0006355(regulation of transcription, DNA-templated),GO:0006351(transcription, DNA-templated)	GO:0005634(nucleus)	GO:0000981(RNA polymerase II transcription factor activity, sequence-specific DNA binding),GO:0008270(zinc ion binding),GO:0003677(DNA binding)	-
evm.model.scf7180000000925.946	Up	1.99929	1.73243e-14	1.81688e-13	-	-	-	-
evm.model.scf7180000000810.471	Up	1.99888	1.85786e-09	1.15937e-08	-	-	-	-
evm.model.scf7180000000816.63	Up	1.99762	2.94896e-09	1.80111e-08	GO:0055114(oxidation-reduction process)	-	GO:0016491(oxidoreductase activity),GO:0008270(zinc ion binding)	-
evm.model.scf7180000000810.654	Up	1.99548	5.08664e-12	4.1787e-11	GO:0055114(oxidation-reduction process)	-	GO:0005506(iron ion binding),GO:0016705(oxidoreductase activity, acting on paired donors, with incorporation or reduction of molecular oxygen),GO:0020037(heme binding)	-
evm.model.scf7180000000925.1257	Up	1.99453	8.38106e-13	7.49817e-12	-	-	-	-
evm.model.scf7180000000925.1367	Up	1.99327	6.84794e-13	6.2039e-12	GO:0006351(transcription, DNA-templated),GO:0006355(regulation of transcription, DNA-templated)	GO:0005634(nucleus)	GO:0003677(DNA binding),GO:0008270(zinc ion binding),GO:0000981(RNA polymerase II transcription factor activity, sequence-specific DNA binding)	-
evm.model.scf7180000000807.1446	Up	1.99248	5.91197e-13	5.41455e-12	GO:0055114(oxidation-reduction process)	-	GO:0016705(oxidoreductase activity, acting on paired donors, with incorporation or reduction of molecular oxygen),GO:0005506(iron ion binding),GO:0020037(heme binding)	-
evm.model.scf7180000000811.418	Up	1.99174	2.23375e-14	2.32324e-13	GO:0008152(metabolic process)	-	GO:0003824(catalytic activity),GO:0030170(pyridoxal phosphate binding)	-
evm.model.scf7180000000821.180	Up	1.99164	9.81022e-09	5.67108e-08	-	-	-	-
evm.model.scf7180000000807.1495	Up	1.98574	1.93757e-14	2.02779e-13	-	-	-	-
evm.model.scf7180000001079.278	Up	1.9853	1.22133e-14	1.29986e-13	-	GO:0016020(membrane)	-	-
evm.model.scf7180000001079.112	Up	1.9836	0.00377485	0.00899145	-	-	-	-
evm.model.scf7180000000925.237	Up	1.98292	4.19869e-10	2.82358e-09	GO:0055114(oxidation-reduction process)	-	GO:0016627(oxidoreductase activity, acting on the CH-CH group of donors),GO:0003995(acyl-CoA dehydrogenase activity)	-
evm.model.scf7180000000925.1178	Up	1.98145	3.94711e-15	4.38679e-14	-	-	GO:0005515(protein binding)	-
evm.model.scf7180000000931.111	Up	1.9814	0.00132203	0.00349446	-	-	-	-
evm.model.scf7180000000807.1209	Up	1.97951	2.39242e-11	1.83346e-10	-	-	GO:0046872(metal ion binding),GO:0003676(nucleic acid binding)	-
evm.model.scf7180000000811.451	Up	1.97951	4.81756e-10	3.22036e-09	GO:0008152(metabolic process)	-	GO:0003824(catalytic activity)	-
evm.model.scf7180000000811.375	Up	1.97844	2.93554e-05	0.000105108	-	-	-	-
evm.model.scf7180000000806.381	Up	1.97823	9.29586e-11	6.69502e-10	GO:0008152(metabolic process),GO:0006568(tryptophan metabolic process),GO:0000162(tryptophan biosynthetic process)	-	GO:0003824(catalytic activity),GO:0004834(tryptophan synthase activity)	-
evm.model.scf7180000000819.260	Up	1.9766	3.13477e-13	2.94346e-12	-	-	-	-
evm.model.scf7180000000819.386	Up	1.97373	1.77954e-13	1.71749e-12	-	-	-	-
evm.model.scf7180000000807.61	Up	1.97356	7.91998e-10	5.15697e-09	-	-	GO:0016787(hydrolase activity)	-
evm.model.scf7180000000806.694	Up	1.96961	2.93406e-08	1.60384e-07	-	-	-	-
evm.model.scf7180000000808.768	Up	1.96795	4.72895e-11	3.51678e-10	GO:0055114(oxidation-reduction process),GO:0008152(metabolic process)	-	GO:0003995(acyl-CoA dehydrogenase activity),GO:0016627(oxidoreductase activity, acting on the CH-CH group of donors),GO:0050660(flavin adenine dinucleotide binding)	00071 (Fatty acid metabolism), 00310 (Lysine degradation), 00362 (Benzoate degradation), 00380 (Tryptophan metabolism)
evm.model.scf7180000000810.312	Up	1.96704	7.37463e-12	5.92047e-11	GO:0033014(tetrapyrrole biosynthetic process)	-	GO:0004655(porphobilinogen synthase activity),GO:0046872(metal ion binding),GO:0003824(catalytic activity)	00860 (Porphyrin and chlorophyll metabolism)
evm.model.scf7180000000806.154	Up	1.96393	2.82455e-07	1.37226e-06	GO:0008152(metabolic process)	-	GO:0016491(oxidoreductase activity)	-
evm.model.scf7180000000925.123	Up	1.96112	8.0612e-15	8.7087e-14	GO:0055114(oxidation-reduction process)	-	GO:0008270(zinc ion binding),GO:0016491(oxidoreductase activity),GO:0016747(transferase activity, transferring acyl groups other than amino-acyl groups)	-
evm.model.scf7180000000808.599	Up	1.9597	5.33223e-07	2.50458e-06	-	-	-	-
evm.model.scf7180000000810.784	Up	1.95692	7.62275e-13	6.85025e-12	-	-	GO:0004462(lactoylglutathione lyase activity),GO:0046872(metal ion binding)	00620 (Pyruvate metabolism), 04011 (MAPK signaling pathway - yeast)
evm.model.scf7180000000808.792	Up	1.95566	1.25094e-14	1.32716e-13	GO:0055114(oxidation-reduction process)	-	GO:0016491(oxidoreductase activity),GO:0008270(zinc ion binding)	-
evm.model.scf7180000000824.129	Up	1.95297	1.16495e-14	1.24249e-13	-	GO:0005783(endoplasmic reticulum),GO:0016021(integral component of membrane)	GO:0016758(transferase activity, transferring hexosyl groups)	00510 (N-Glycan biosynthesis), 00513 (Various types of N-glycan biosynthesis)
evm.model.scf7180000000925.1065	Up	1.94942	9.69151e-12	7.70337e-11	-	-	GO:0016787(hydrolase activity)	-
evm.model.scf7180000000807.523	Up	1.94822	3.36054e-12	2.81361e-11	-	-	GO:0005515(protein binding)	-
evm.model.scf7180000000925.1120	Up	1.9449	3.67142e-06	1.5211e-05	-	-	-	-
evm.model.scf7180000000809.1129	Up	1.93985	6.47416e-05	0.000218862	-	-	GO:0005515(protein binding)	-
evm.model.scf7180000000821.118	Up	1.93908	1.59028e-14	1.67129e-13	-	-	-	-
evm.model.scf7180000001079.162	Up	1.93874	1.00623e-09	6.48884e-09	-	-	-	-
evm.model.scf7180000000810.465	Up	1.93868	9.91642e-13	8.778e-12	GO:0006508(proteolysis)	-	GO:0008236(serine-type peptidase activity)	-
evm.model.scf7180000000818.245	Up	1.93829	1.44451e-11	1.12702e-10	GO:0006555(methionine metabolic process),GO:0055114(oxidation-reduction process)	-	GO:0004489(methylenetetrahydrofolate reductase (NAD(P)H) activity)	00670 (One carbon pool by folate), 00680 (Methane metabolism), 00720 (Carbon fixation pathways in prokaryotes)
evm.model.scf7180000000810.603	Up	1.93537	2.21767e-05	8.111e-05	GO:0006979(response to oxidative stress),GO:0055114(oxidation-reduction process)	-	GO:0004601(peroxidase activity),GO:0020037(heme binding)	-
evm.model.scf7180000000807.406	Up	1.9328	2.15571e-13	2.06271e-12	-	-	-	-
evm.model.scf7180000000819.195	Up	1.93077	1.40066e-08	7.97755e-08	-	-	-	-
evm.model.scf7180000000807.1535	Up	1.93075	2.84802e-10	1.94993e-09	-	-	-	-
evm.model.scf7180000000807.754	Up	1.93033	1.80186e-13	1.73736e-12	GO:0006508(proteolysis)	GO:0016021(integral component of membrane)	GO:0004252(serine-type endopeptidase activity)	-
evm.model.scf7180000000811.364	Up	1.92605	3.061e-05	0.000109211	-	-	GO:0005515(protein binding)	-
evm.model.scf7180000000821.166	Up	1.92457	4.93683e-08	2.62992e-07	-	-	GO:0005515(protein binding)	-
evm.model.scf7180000000810.364	Up	1.92352	3.12543e-05	0.000111391	-	-	-	-
evm.model.scf7180000000809.1118	Up	1.92326	0.000261379	0.000793857	-	-	-	-
evm.model.scf7180000000809.517	Up	1.92228	2.01035e-06	8.66492e-06	-	-	-	-
evm.model.scf7180000000806.399	Up	1.92078	1.30165e-08	7.4474e-08	-	GO:0005615(extracellular space)	GO:0004222(metalloendopeptidase activity),GO:0008270(zinc ion binding)	-
evm.model.scf7180000000808.1029	Up	1.91803	6.1947e-13	5.64775e-12	-	-	GO:0046983(protein dimerization activity)	-
evm.model.scf7180000000820.243	Up	1.91758	3.68925e-12	3.07346e-11	-	-	-	-
evm.model.scf7180000000807.1524	Up	1.91733	2.77895e-07	1.35141e-06	-	-	GO:0005515(protein binding)	-
evm.model.scf7180000000925.318	Up	1.91695	1.13004e-13	1.1055e-12	GO:0006629(lipid metabolic process)	-	GO:0008081(phosphoric diester hydrolase activity)	00562 (Inositol phosphate metabolism)
evm.model.scf7180000000806.382	Up	1.91642	2.76297e-12	2.33863e-11	-	-	-	-
evm.model.scf7180000000808.246	Up	1.91631	1.09669e-12	9.63155e-12	GO:0055114(oxidation-reduction process)	-	GO:0016491(oxidoreductase activity),GO:0016747(transferase activity, transferring acyl groups other than amino-acyl groups),GO:0008270(zinc ion binding)	-
evm.model.scf7180000000809.450	Up	1.91593	7.34579e-14	7.31449e-13	GO:0006629(lipid metabolic process),GO:0006071(glycerol metabolic process)	-	GO:0008081(phosphoric diester hydrolase activity),GO:0008889(glycerophosphodiester phosphodiesterase activity)	00564 (Glycerophospholipid metabolism)
evm.model.scf7180000000808.602	Up	1.91551	5.87834e-13	5.38866e-12	GO:0008152(metabolic process)	-	GO:0003824(catalytic activity)	-
evm.model.scf7180000000818.270	Up	1.91541	2.04866e-14	2.13959e-13	GO:0008152(metabolic process)	-	GO:0016787(hydrolase activity)	04910 (Insulin signaling pathway)
evm.model.scf7180000000925.1071	Up	1.91534	5.64238e-12	4.61261e-11	-	-	-	-
evm.model.scf7180000000810.114	Up	1.91353	3.89384e-14	3.95166e-13	GO:0006812(cation transport),GO:0055085(transmembrane transport)	GO:0016021(integral component of membrane)	GO:0008324(cation transmembrane transporter activity)	-
evm.model.scf7180000000808.321	Up	1.91258	3.9492e-12	3.27914e-11	GO:0006979(response to oxidative stress),GO:0055114(oxidation-reduction process)	-	GO:0004602(glutathione peroxidase activity)	00480 (Glutathione metabolism), 00590 (Arachidonic acid metabolism)
evm.model.scf7180000000809.885	Up	1.90908	2.5186e-13	2.38271e-12	-	-	-	-
evm.model.scf7180000000806.258	Up	1.90626	5.97809e-13	5.47012e-12	-	-	GO:0005515(protein binding)	-
evm.model.scf7180000000807.1240	Up	1.90605	4.18658e-11	3.12965e-10	-	-	-	-
evm.model.scf7180000000807.1303	Up	1.90553	5.14892e-11	3.81217e-10	GO:0009086(methionine biosynthetic process)	GO:0005737(cytoplasm)	GO:0004414(homoserine O-acetyltransferase activity)	00270 (Cysteine and methionine metabolism), 00920 (Sulfur metabolism)
evm.model.scf7180000000820.122	Up	1.90501	1.25286e-12	1.09361e-11	GO:0055114(oxidation-reduction process)	-	GO:0016491(oxidoreductase activity)	-
evm.model.scf7180000000806.111	Up	1.90122	1.89121e-05	7.01142e-05	-	-	-	-
evm.model.scf7180000000807.493	Up	1.90025	6.14739e-06	2.45849e-05	-	-	GO:0008080(N-acetyltransferase activity)	-
evm.model.scf7180000000811.615	Up	1.89984	1.04773e-05	4.04246e-05	-	-	GO:0043565(sequence-specific DNA binding),GO:0003677(DNA binding)	-
evm.model.scf7180000000809.928	Up	1.89368	6.29686e-11	4.61112e-10	-	-	GO:0005524(ATP binding),GO:0016887(ATPase activity),GO:0000166(nucleotide binding),GO:0017111(nucleoside-triphosphatase activity)	-
evm.model.scf7180000000810.925	Up	1.89317	8.10523e-13	7.26434e-12	GO:0006508(proteolysis)	-	GO:0004190(aspartic-type endopeptidase activity)	-
evm.model.scf7180000000819.276	Up	1.8928	9.93227e-08	5.0887e-07	GO:0006629(lipid metabolic process)	-	-	-
evm.model.scf7180000000809.1125	Up	1.89185	1.48932e-05	5.6042e-05	GO:0003333(amino acid transmembrane transport),GO:0006865(amino acid transport),GO:0055085(transmembrane transport)	GO:0016020(membrane),GO:0016021(integral component of membrane)	GO:0015171(amino acid transmembrane transporter activity)	-
evm.model.scf7180000000925.1054	Up	1.89043	1.36579e-09	8.62408e-09	-	-	-	-
evm.model.scf7180000000811.397	Up	1.88686	3.95137e-13	3.67587e-12	-	-	-	-
evm.model.scf7180000000925.92	Up	1.88487	0.000140489	0.000446597	GO:0055085(transmembrane transport)	GO:0016021(integral component of membrane)	-	-
evm.model.scf7180000000809.851	Up	1.88439	4.67809e-10	3.12921e-09	-	-	GO:0003824(catalytic activity)	-
evm.model.scf7180000000925.213	Up	1.88429	3.05854e-12	2.56933e-11	-	-	GO:0005515(protein binding)	-
evm.model.scf7180000000925.335	Up	1.88119	4.3792e-13	4.05884e-12	-	-	-	-
evm.model.scf7180000000925.1247	Up	1.8771	1.08092e-10	7.70763e-10	GO:0006950(response to stress),GO:0009228(thiamine biosynthetic process)	-	-	-
evm.model.scf7180000000931.147	Up	1.8679	2.23249e-05	8.15925e-05	-	-	-	-
evm.model.scf7180000000810.771	Up	1.86697	1.49582e-06	6.56267e-06	GO:0055085(transmembrane transport)	GO:0016021(integral component of membrane)	-	-
evm.model.scf7180000000808.1047	Up	1.86681	1.96574e-06	8.48187e-06	-	-	-	-
evm.model.scf7180000000925.1227	Up	1.86491	9.6637e-13	8.57696e-12	GO:0009231(riboflavin biosynthetic process)	-	GO:0003935(GTP cyclohydrolase II activity)	-
evm.model.scf7180000000807.555	Up	1.86479	2.19112e-12	1.86561e-11	-	-	-	-
evm.model.scf7180000000808.85	Up	1.86312	6.77646e-12	5.47291e-11	-	-	GO:0020037(heme binding)	-
evm.model.scf7180000001079.153	Up	1.86195	0.000980905	0.00266284	-	-	-	-
evm.model.scf7180000000808.475	Up	1.86168	6.08266e-13	5.55063e-12	GO:0006481(C-terminal protein methylation)	GO:0016021(integral component of membrane)	GO:0004671(protein C-terminal S-isoprenylcysteine carboxyl O-methyltransferase activity)	-
evm.model.scf7180000000810.1055	Up	1.86164	2.5807e-12	2.18989e-11	GO:0005975(carbohydrate metabolic process),GO:0006032(chitin catabolic process)	-	GO:0004553(hydrolase activity, hydrolyzing O-glycosyl compounds),GO:0004568(chitinase activity)	-
evm.model.scf7180000000824.110	Up	1.86068	4.08137e-12	3.38329e-11	-	-	-	-
evm.model.scf7180000000820.220	Up	1.86052	0.00411608	0.00971491	GO:0042545(cell wall modification)	GO:0005618(cell wall)	GO:0030599(pectinesterase activity)	-
evm.model.scf7180000000806.276	Up	1.85973	1.02384e-12	9.03909e-12	-	-	-	-
evm.model.scf7180000000931.107	Up	1.85893	1.90335e-13	1.82995e-12	-	-	GO:0032266(phosphatidylinositol-3-phosphate binding),GO:0043130(ubiquitin binding),GO:0008270(zinc ion binding)	-
evm.model.scf7180000000807.677	Up	1.85867	0.000938461	0.00255798	-	-	-	-
evm.model.scf7180000001079.116	Up	1.85772	2.44576e-07	1.19749e-06	-	-	-	-
evm.model.scf7180000000811.492	Up	1.85721	1.51643e-12	1.3089e-11	-	-	-	-
evm.model.scf7180000000925.1450	Up	1.85719	3.04509e-12	2.56017e-11	GO:0006508(proteolysis)	-	GO:0004190(aspartic-type endopeptidase activity)	-
evm.model.scf7180000000808.1048	Up	1.85389	1.17661e-10	8.36028e-10	-	-	-	-
evm.model.scf7180000000818.222	Up	1.85388	3.84698e-06	1.58664e-05	GO:0006351(transcription, DNA-templated),GO:0006355(regulation of transcription, DNA-templated)	GO:0005634(nucleus)	GO:0003677(DNA binding),GO:0008270(zinc ion binding),GO:0000981(RNA polymerase II transcription factor activity, sequence-specific DNA binding)	-
evm.model.scf7180000000811.232	Up	1.85368	2.02981e-12	1.73267e-11	-	-	-	-
evm.model.scf7180000000925.1412	Up	1.8521	1.36653e-09	8.62408e-09	-	-	-	-
evm.model.scf7180000000810.647	Up	1.8514	4.80272e-09	2.88077e-08	-	-	-	-
evm.model.scf7180000001079.93	Up	1.85044	0.000270687	0.000819401	-	-	-	-
evm.model.scf7180000000925.218	Up	1.84946	5.37598e-08	2.85478e-07	-	-	-	-
evm.model.scf7180000000925.972	Up	1.84933	2.55936e-13	2.41899e-12	GO:0055114(oxidation-reduction process)	-	GO:0016209(antioxidant activity),GO:0016491(oxidoreductase activity)	-
evm.model.scf7180000000807.123	Up	1.84871	3.99224e-05	0.000140343	-	-	GO:0016772(transferase activity, transferring phosphorus-containing groups)	-
evm.model.scf7180000000807.775	Up	1.84845	6.5711e-12	5.31561e-11	GO:0006355(regulation of transcription, DNA-templated)	GO:0005634(nucleus)	GO:0003677(DNA binding),GO:0003700(transcription factor activity, sequence-specific DNA binding),GO:0000978(RNA polymerase II core promoter proximal region sequence-specific DNA binding),GO:0000982(transcription factor activity, RNA polymerase II core promoter proximal region sequence-specific binding)	-
evm.model.scf7180000000811.230	Up	1.84829	7.21841e-12	5.81583e-11	-	-	-	-
evm.model.scf7180000000925.354	Up	1.84817	5.24364e-06	2.11578e-05	GO:0006468(protein phosphorylation)	-	GO:0005524(ATP binding),GO:0004672(protein kinase activity),GO:0016772(transferase activity, transferring phosphorus-containing groups)	-
evm.model.scf7180000000931.18	Up	1.84811	1.81907e-08	1.02159e-07	GO:0003333(amino acid transmembrane transport)	GO:0016020(membrane)	GO:0015171(amino acid transmembrane transporter activity)	-
evm.model.scf7180000000811.809	Up	1.84737	3.66798e-12	3.06082e-11	-	-	-	-
evm.model.scf7180000000811.854	Up	1.8436	2.51796e-08	1.39306e-07	GO:0006685(sphingomyelin catabolic process)	-	GO:0004767(sphingomyelin phosphodiesterase activity),GO:0016787(hydrolase activity)	-
evm.model.scf7180000000819.340	Up	1.8418	1.00673e-06	4.54795e-06	-	-	-	-
evm.model.scf7180000000808.842	Up	1.84084	1.26486e-11	9.94371e-11	-	-	-	-
evm.model.scf7180000000824.37	Up	1.83928	9.22013e-14	9.11758e-13	GO:0055085(transmembrane transport)	GO:0016021(integral component of membrane)	-	-
evm.model.scf7180000000824.140	Up	1.83602	4.82468e-09	2.89222e-08	GO:0000105(histidine biosynthetic process)	-	GO:0004424(imidazoleglycerol-phosphate dehydratase activity)	00340 (Histidine metabolism)
evm.model.scf7180000000808.1080	Up	1.83561	5.72294e-12	4.67087e-11	GO:0055114(oxidation-reduction process)	-	GO:0016705(oxidoreductase activity, acting on paired donors, with incorporation or reduction of molecular oxygen),GO:0005506(iron ion binding),GO:0020037(heme binding)	-
evm.model.scf7180000000811.194	Up	1.83432	2.11797e-05	7.76899e-05	GO:0016106(sesquiterpenoid biosynthetic process)	-	GO:0045482(trichodiene synthase activity)	-
evm.model.scf7180000000818.293	Up	1.83423	1.08159e-08	6.22736e-08	-	-	-	-
evm.model.scf7180000000808.940	Up	1.83406	6.22595e-07	2.89325e-06	-	-	-	-
evm.model.scf7180000000808.1142	Up	1.83365	0.00313533	0.00761436	-	-	-	-
evm.model.scf7180000000811.683	Up	1.83157	4.45023e-12	3.67996e-11	-	-	-	-
evm.model.scf7180000000818.279	Up	1.82715	2.20059e-12	1.87209e-11	GO:0008152(metabolic process),GO:0006508(proteolysis)	-	GO:0004181(metallocarboxypeptidase activity),GO:0016787(hydrolase activity),GO:0008237(metallopeptidase activity)	-
evm.model.scf7180000000925.462	Up	1.82682	1.14256e-10	8.12405e-10	GO:0044262(cellular carbohydrate metabolic process),GO:0006099(tricarboxylic acid cycle)	-	GO:0046912(transferase activity, transferring acyl groups, acyl groups converted into alkyl on transfer),GO:0004108(citrate (Si)-synthase activity)	00020 (Citrate cycle (TCA cycle)), 00630 (Glyoxylate and dicarboxylate metabolism)
evm.model.scf7180000000925.334	Up	1.82599	5.08675e-10	3.38903e-09	-	-	GO:0003676(nucleic acid binding),GO:0004527(exonuclease activity)	-
evm.model.scf7180000000806.189	Up	1.82546	1.87627e-09	1.17014e-08	GO:0055114(oxidation-reduction process)	GO:0016020(membrane)	GO:0008762(UDP-N-acetylmuramate dehydrogenase activity),GO:0016491(oxidoreductase activity),GO:0050660(flavin adenine dinucleotide binding),GO:0003824(catalytic activity),GO:0016614(oxidoreductase activity, acting on CH-OH group of donors),GO:0003885(D-arabinono-1,4-lactone oxidase activity)	00053 (Ascorbate and aldarate metabolism)
evm.model.scf7180000000809.614	Up	1.82527	8.43107e-12	6.73346e-11	GO:0006508(proteolysis)	-	GO:0008233(peptidase activity)	-
evm.model.scf7180000000807.1024	Up	1.82478	2.05568e-06	8.83756e-06	-	-	GO:0005515(protein binding)	-
evm.model.scf7180000000809.206	Up	1.82461	6.53804e-05	0.000220725	-	-	-	-
evm.model.scf7180000000808.826	Up	1.82351	4.88368e-12	4.01525e-11	GO:0055114(oxidation-reduction process)	-	GO:0018580(nitronate monooxygenase activity),GO:0003824(catalytic activity)	-
evm.model.scf7180000000809.256	Up	1.82275	3.80076e-08	2.05192e-07	GO:0009086(methionine biosynthetic process),GO:0008652(cellular amino acid biosynthetic process)	-	GO:0003871(5-methyltetrahydropteroyltriglutamate-homocysteine S-methyltransferase activity),GO:0008270(zinc ion binding)	00270 (Cysteine and methionine metabolism), 00450 (Selenocompound metabolism)
evm.model.scf7180000000810.569	Up	1.82245	4.78426e-12	3.93996e-11	GO:0006886(intracellular protein transport),GO:0007264(small GTPase mediated signal transduction),GO:0015031(protein transport)	GO:0005622(intracellular)	GO:0005525(GTP binding)	04144 (Endocytosis), 04666 (Fc gamma R-mediated phagocytosis)
evm.model.scf7180000000819.295	Up	1.82182	9.26969e-11	6.68096e-10	GO:0055114(oxidation-reduction process)	-	GO:0004174(electron-transferring-flavoprotein dehydrogenase activity),GO:0051536(iron-sulfur cluster binding)	-
evm.model.scf7180000000808.314	Up	1.81952	1.35665e-12	1.18113e-11	-	-	-	-
evm.model.scf7180000000925.366	Up	1.81909	8.14285e-06	3.18704e-05	GO:0008272(sulfate transport),GO:0055085(transmembrane transport)	GO:0016021(integral component of membrane),GO:0016020(membrane)	GO:0008271(secondary active sulfate transmembrane transporter activity),GO:0015116(sulfate transmembrane transporter activity)	-
evm.model.scf7180000000808.1013	Up	1.81652	5.75158e-13	5.27727e-12	GO:0055114(oxidation-reduction process)	-	GO:0005506(iron ion binding),GO:0016705(oxidoreductase activity, acting on paired donors, with incorporation or reduction of molecular oxygen),GO:0020037(heme binding)	-
evm.model.scf7180000000819.130	Up	1.81647	9.74132e-09	5.63449e-08	-	-	GO:0016884(carbon-nitrogen ligase activity, with glutamine as amido-N-donor)	-
evm.model.scf7180000000816.211	Up	1.81088	1.47683e-10	1.04051e-09	-	-	-	-
evm.model.scf7180000000807.922	Up	1.80886	1.17819e-09	7.52531e-09	GO:0006357(regulation of transcription from RNA polymerase II promoter),GO:0008152(metabolic process)	GO:0016592(mediator complex)	GO:0001104(RNA polymerase II transcription cofactor activity),GO:0003824(catalytic activity)	-
evm.model.scf7180000000925.1520	Up	1.80567	5.30655e-11	3.92022e-10	-	-	-	-
evm.model.scf7180000000819.90	Up	1.80329	7.25998e-11	5.2971e-10	-	-	-	-
evm.model.scf7180000000809.861	Up	1.80137	3.80198e-10	2.56883e-09	GO:0006352(DNA-templated transcription, initiation),GO:0006355(regulation of transcription, DNA-templated)	-	GO:0008270(zinc ion binding),GO:0017025(TBP-class protein binding)	03022 (Basal transcription factors)
evm.model.scf7180000000810.648	Up	1.79494	6.94652e-13	6.28188e-12	-	-	-	-
evm.model.scf7180000000925.1416	Up	1.79368	0.00128387	0.00340525	-	-	GO:0005515(protein binding)	00480 (Glutathione metabolism), 00980 (Metabolism of xenobiotics by cytochrome P450), 00982 (Drug metabolism - cytochrome P450)
evm.model.scf7180000000824.220	Up	1.79195	0.00163415	0.00422826	GO:0055114(oxidation-reduction process)	-	GO:0005506(iron ion binding),GO:0016705(oxidoreductase activity, acting on paired donors, with incorporation or reduction of molecular oxygen),GO:0020037(heme binding)	-
evm.model.scf7180000000809.626	Up	1.79076	3.35808e-07	1.61971e-06	GO:0005975(carbohydrate metabolic process)	-	GO:0004553(hydrolase activity, hydrolyzing O-glycosyl compounds)	00460 (Cyanoamino acid metabolism), 00500 (Starch and sucrose metabolism), 00940 (Phenylpropanoid biosynthesis)
evm.model.scf7180000000808.463	Up	1.79006	1.45315e-11	1.13177e-10	-	-	-	-
evm.model.scf7180000000808.839	Up	1.79006	5.07158e-07	2.38773e-06	-	-	-	-
evm.model.scf7180000000808.738	Up	1.78994	0.00166989	0.00431295	GO:0055114(oxidation-reduction process)	-	GO:0009055(electron carrier activity),GO:0016491(oxidoreductase activity),GO:0030151(molybdenum ion binding),GO:0046872(metal ion binding)	00920 (Sulfur metabolism)
evm.model.scf7180000000807.177	Up	1.78945	0.00148709	0.00388475	-	-	-	-
evm.model.scf7180000000806.395	Up	1.78839	8.38239e-11	6.08071e-10	-	-	GO:0005515(protein binding)	-
evm.model.scf7180000000807.689	Up	1.78731	9.87926e-12	7.8464e-11	-	-	-	-
evm.model.scf7180000000807.638	Up	1.78674	3.18135e-10	2.16846e-09	GO:0000105(histidine biosynthetic process),GO:0008152(metabolic process)	GO:0005737(cytoplasm)	GO:0003824(catalytic activity),GO:0016763(transferase activity, transferring pentosyl groups)	00340 (Histidine metabolism)
evm.model.scf7180000000816.30	Up	1.78614	2.8589e-09	1.74929e-08	-	-	-	-
evm.model.scf7180000000811.834	Up	1.78602	1.49295e-05	5.60946e-05	-	-	-	-
evm.model.scf7180000000807.735	Up	1.78587	7.44087e-13	6.69878e-12	-	-	-	-
evm.model.scf7180000000925.831	Up	1.78552	5.6412e-11	4.15217e-10	-	-	-	-
evm.model.scf7180000000810.246	Up	1.78367	3.15599e-11	2.38587e-10	-	-	-	-
evm.model.scf7180000000925.1233	Up	1.78002	7.15743e-05	0.000239702	-	-	GO:0008171(O-methyltransferase activity)	-
evm.model.scf7180000000808.878	Up	1.7797	4.69691e-08	2.5101e-07	GO:0055085(transmembrane transport)	GO:0016021(integral component of membrane)	-	-
evm.model.scf7180000000809.774	Up	1.77948	1.08851e-05	4.18534e-05	-	-	-	-
evm.model.scf7180000000824.117	Up	1.7768	1.07955e-05	4.15564e-05	-	-	-	-
evm.model.scf7180000000807.926	Up	1.77446	9.22339e-11	6.65236e-10	-	-	-	-
evm.model.scf7180000000818.196	Up	1.77412	2.38363e-11	1.82811e-10	-	-	GO:0016881(acid-amino acid ligase activity)	04120 (Ubiquitin mediated proteolysis), 04141 (Protein processing in endoplasmic reticulum), 05012 (Parkinson's disease)
evm.model.scf7180000000810.596	Up	1.77142	1.63742e-09	1.02948e-08	GO:0006468(protein phosphorylation)	-	GO:0004672(protein kinase activity),GO:0005524(ATP binding),GO:0004674(protein serine/threonine kinase activity),GO:0016772(transferase activity, transferring phosphorus-containing groups)	-
evm.model.scf7180000000816.121	Up	1.77002	3.60259e-12	3.01125e-11	-	-	-	-
evm.model.scf7180000000925.875	Up	1.76936	2.21283e-07	1.08715e-06	-	GO:0016020(membrane)	-	-
evm.model.scf7180000000807.1062	Up	1.768	3.95085e-11	2.96225e-10	GO:0005975(carbohydrate metabolic process)	-	-	-
evm.model.scf7180000000807.1185	Up	1.76696	3.64527e-08	1.97434e-07	-	-	GO:0005515(protein binding)	-
evm.model.scf7180000000925.475	Up	1.76329	7.34532e-10	4.80458e-09	GO:0015991(ATP hydrolysis coupled proton transport)	GO:0033179(proton-transporting V-type ATPase, V0 domain)	GO:0005524(ATP binding),GO:0016887(ATPase activity),GO:0015078(hydrogen ion transmembrane transporter activity),GO:0005488(binding),GO:0000166(nucleotide binding),GO:0017111(nucleoside-triphosphatase activity)	-
evm.model.scf7180000000809.784	Up	1.76318	5.98823e-12	4.86368e-11	GO:0016226(iron-sulfur cluster assembly)	-	GO:0005506(iron ion binding),GO:0051536(iron-sulfur cluster binding)	-
evm.model.scf7180000000925.1083	Up	1.76083	0.000134391	0.000428645	-	-	-	-
evm.model.scf7180000000810.97	Up	1.76083	1.34972e-09	8.53407e-09	-	GO:0009277(fungal-type cell wall)	GO:0005199(structural constituent of cell wall)	-
evm.model.scf7180000000931.49	Up	1.76069	3.27212e-11	2.46995e-10	GO:0006468(protein phosphorylation)	-	GO:0004672(protein kinase activity),GO:0005524(ATP binding),GO:0016772(transferase activity, transferring phosphorus-containing groups),GO:0004713(protein tyrosine kinase activity)	-
evm.model.scf7180000000931.130	Up	1.75893	2.09368e-10	1.45271e-09	GO:0003333(amino acid transmembrane transport)	GO:0016020(membrane)	GO:0015171(amino acid transmembrane transporter activity)	-
evm.model.scf7180000000810.195	Up	1.75839	1.90198e-12	1.62631e-11	-	GO:0016021(integral component of membrane)	-	-
evm.model.scf7180000000806.294	Up	1.75693	4.877e-06	1.97897e-05	-	-	GO:0003676(nucleic acid binding),GO:0004386(helicase activity),GO:0005524(ATP binding),GO:0008026(ATP-dependent helicase activity)	-
evm.model.scf7180000000810.95	Up	1.75579	5.55167e-11	4.09227e-10	-	-	-	-
evm.model.scf7180000001079.173	Up	1.75411	2.42182e-10	1.67345e-09	-	-	-	-
evm.model.scf7180000000819.246	Up	1.75336	3.77547e-12	3.13748e-11	GO:0006950(response to stress)	-	-	-
evm.model.scf7180000000811.484	Up	1.74805	1.62714e-07	8.09701e-07	-	-	-	-
evm.model.scf7180000000820.173	Up	1.74701	1.99515e-09	1.23966e-08	GO:0008152(metabolic process)	-	GO:0003824(catalytic activity)	-
evm.model.scf7180000000807.1190	Up	1.74518	1.06207e-10	7.59473e-10	-	-	-	-
evm.model.scf7180000000808.822	Up	1.74136	6.29872e-12	5.10349e-11	GO:0007165(signal transduction)	-	GO:0004114(3',5'-cyclic-nucleotide phosphodiesterase activity),GO:0008081(phosphoric diester hydrolase activity),GO:0003824(catalytic activity)	-
evm.model.scf7180000000809.354	Up	1.74054	7.32629e-12	5.88858e-11	GO:0007264(small GTPase mediated signal transduction),GO:0015031(protein transport),GO:0006886(intracellular protein transport)	GO:0005622(intracellular)	GO:0005525(GTP binding)	-
evm.model.scf7180000000807.186	Up	1.73808	6.74897e-10	4.44344e-09	-	-	-	-
evm.model.scf7180000000806.572	Up	1.73561	0.000214767	0.000664337	-	-	-	-
evm.model.scf7180000000808.644	Up	1.73522	4.1311e-10	2.78371e-09	-	-	-	-
evm.model.scf7180000000925.261	Up	1.73343	6.35977e-09	3.7498e-08	GO:0006816(calcium ion transport),GO:0006812(cation transport)	GO:0016021(integral component of membrane)	GO:0005388(calcium-transporting ATPase activity),GO:0019829(cation-transporting ATPase activity),GO:0000166(nucleotide binding),GO:0046872(metal ion binding)	04020 (Calcium signaling pathway), 04972 (Pancreatic secretion), 05010 (Alzheimer's disease)
evm.model.scf7180000000925.606	Up	1.73243	4.20627e-11	3.14204e-10	GO:0008152(metabolic process)	-	GO:0008410(CoA-transferase activity)	00072 (Synthesis and degradation of ketone bodies), 00280 (Valine, leucine and isoleucine degradation), 00650 (Butanoate metabolism)
evm.model.scf7180000000821.94	Up	1.732	1.01646e-11	8.06667e-11	-	-	-	-
evm.model.scf7180000001079.45	Up	1.72989	1.44638e-10	1.02121e-09	GO:0006508(proteolysis),GO:0008152(metabolic process)	-	GO:0008237(metallopeptidase activity),GO:0016787(hydrolase activity),GO:0004181(metallocarboxypeptidase activity)	-
evm.model.scf7180000000811.568	Up	1.72967	5.6391e-08	2.98661e-07	-	-	-	-
evm.model.scf7180000000809.881	Up	1.72959	0.00162138	0.00420388	-	-	-	-
evm.model.scf7180000000925.1376	Up	1.72843	2.26613e-10	1.56803e-09	-	-	GO:0005515(protein binding)	-
evm.model.scf7180000000810.997	Up	1.72769	5.68549e-11	4.1817e-10	-	-	GO:0005515(protein binding)	-
evm.model.scf7180000001079.33	Up	1.72663	5.50038e-12	4.50753e-11	GO:0006508(proteolysis),GO:0008152(metabolic process)	-	GO:0008237(metallopeptidase activity),GO:0004181(metallocarboxypeptidase activity),GO:0016787(hydrolase activity)	-
evm.model.scf7180000000819.248	Up	1.72652	7.81286e-08	4.05454e-07	-	-	-	-
evm.model.scf7180000000818.199	Up	1.72589	8.59492e-09	5.00018e-08	-	-	-	-
evm.model.scf7180000000811.771	Up	1.72541	6.83561e-06	2.71452e-05	-	-	-	-
evm.model.scf7180000000808.522	Up	1.72427	6.09592e-12	4.94715e-11	-	-	GO:0005515(protein binding)	-
evm.model.scf7180000000806.417	Up	1.72281	7.77903e-10	5.06848e-09	GO:0006468(protein phosphorylation)	-	GO:0004672(protein kinase activity),GO:0005524(ATP binding),GO:0004674(protein serine/threonine kinase activity),GO:0016772(transferase activity, transferring phosphorus-containing groups)	-
evm.model.scf7180000000806.394	Up	1.7221	2.77079e-06	1.1682e-05	-	-	GO:0016787(hydrolase activity)	-
evm.model.scf7180000000808.244	Up	1.72206	3.21033e-11	2.42513e-10	GO:0006367(transcription initiation from RNA polymerase II promoter)	GO:0005674(transcription factor TFIIF complex)	GO:0005524(ATP binding),GO:0003824(catalytic activity)	03022 (Basal transcription factors)
evm.model.scf7180000000806.608	Up	1.72153	0.000143331	0.000455136	GO:0055114(oxidation-reduction process)	-	GO:0016616(oxidoreductase activity, acting on the CH-OH group of donors, NAD or NADP as acceptor),GO:0048037(cofactor binding)	-
evm.model.scf7180000000811.675	Up	1.71862	1.46634e-10	1.03385e-09	GO:0006355(regulation of transcription, DNA-templated),GO:0006351(transcription, DNA-templated)	GO:0005634(nucleus)	GO:0000981(RNA polymerase II transcription factor activity, sequence-specific DNA binding),GO:0008270(zinc ion binding),GO:0003677(DNA binding)	-
evm.model.scf7180000000806.85	Up	1.71765	8.20303e-10	5.33436e-09	-	-	-	-
evm.model.scf7180000000811.297	Up	1.71738	1.11595e-09	7.15046e-09	GO:0006355(regulation of transcription, DNA-templated)	-	GO:0003700(transcription factor activity, sequence-specific DNA binding),GO:0043565(sequence-specific DNA binding)	-
evm.model.scf7180000000824.141	Up	1.71709	0.000127701	0.000409254	GO:0000105(histidine biosynthetic process)	-	GO:0004424(imidazoleglycerol-phosphate dehydratase activity)	-
evm.model.scf7180000000824.191	Up	1.71212	4.96361e-10	3.30918e-09	GO:0006139(nucleobase-containing compound metabolic process)	-	GO:0005524(ATP binding),GO:0019205(nucleobase-containing compound kinase activity),GO:0004017(adenylate kinase activity),GO:0016776(phosphotransferase activity, phosphate group as acceptor)	00240 (Pyrimidine metabolism)
evm.model.scf7180000000807.459	Up	1.71088	7.59325e-10	4.95386e-09	GO:0016559(peroxisome fission)	GO:0005779(integral component of peroxisomal membrane)	-	-
evm.model.scf7180000001079.231	Up	1.70746	0.0037931	0.00902636	-	-	GO:0003676(nucleic acid binding),GO:0004523(RNA-DNA hybrid ribonuclease activity)	03030 (DNA replication)
evm.model.scf7180000001079.228	Up	1.70459	1.52329e-08	8.63682e-08	GO:0008152(metabolic process)	-	GO:0016491(oxidoreductase activity)	00361 (Chlorocyclohexane and chlorobenzene degradation), 00623 (Toluene degradation), 00627 (Aminobenzoate degradation)
evm.model.scf7180000000925.675	Up	1.70222	1.28318e-10	9.09173e-10	-	-	GO:0016779(nucleotidyltransferase activity)	03018 (RNA degradation)
evm.model.scf7180000000925.789	Up	1.70219	3.87054e-11	2.90638e-10	GO:0006546(glycine catabolic process)	GO:0005737(cytoplasm)	GO:0004047(aminomethyltransferase activity),GO:0005515(protein binding)	00260 (Glycine, serine and threonine metabolism), 00670 (One carbon pool by folate), 00910 (Nitrogen metabolism)
evm.model.scf7180000000820.237	Up	1.70036	1.49461e-06	6.56267e-06	-	-	-	-
evm.model.scf7180000000810.546	Up	1.69799	7.16065e-09	4.19983e-08	-	-	GO:0005515(protein binding)	-
evm.model.scf7180000000824.137	Up	1.69142	3.09623e-11	2.34246e-10	-	-	GO:0016787(hydrolase activity)	-
evm.model.scf7180000000819.116	Up	1.69119	0.000259551	0.000788781	GO:0055114(oxidation-reduction process)	-	GO:0016491(oxidoreductase activity),GO:0016706(oxidoreductase activity, acting on paired donors, with incorporation or reduction of molecular oxygen, 2-oxoglutarate as one donor, and incorporation of one atom each of oxygen into both donors),GO:0005506(iron ion binding)	-
evm.model.scf7180000000809.640	Up	1.69089	3.37896e-11	2.54485e-10	-	-	-	-
evm.model.scf7180000000807.1371	Up	1.68918	2.48923e-11	1.90475e-10	-	-	GO:0005515(protein binding)	-
evm.model.scf7180000000807.831	Up	1.68914	8.43399e-10	5.47746e-09	GO:0006166(purine ribonucleoside salvage)	-	GO:0004001(adenosine kinase activity),GO:0016773(phosphotransferase activity, alcohol group as acceptor)	00230 (Purine metabolism)
evm.model.scf7180000000809.684	Up	1.68813	7.80224e-11	5.68037e-10	-	GO:0008250(oligosaccharyltransferase complex),GO:0016021(integral component of membrane)	GO:0004579(dolichyl-diphosphooligosaccharide-protein glycotransferase activity)	00510 (N-Glycan biosynthesis), 00513 (Various types of N-glycan biosynthesis), 04141 (Protein processing in endoplasmic reticulum)
evm.model.scf7180000000925.1040	Up	1.6848	7.25649e-10	4.75267e-09	-	-	-	-
evm.model.scf7180000000925.1379	Up	1.68372	3.76828e-08	2.03657e-07	-	-	-	-
evm.model.scf7180000000925.521	Up	1.68303	7.22459e-05	0.00024179	-	-	-	-
evm.model.scf7180000000809.596	Up	1.68277	1.67376e-10	1.17268e-09	-	-	-	-
evm.model.scf7180000000809.617	Up	1.6819	4.6584e-11	3.47203e-10	GO:0008152(metabolic process)	-	GO:0003824(catalytic activity)	00760 (Nicotinate and nicotinamide metabolism)
evm.model.scf7180000000810.289	Up	1.68116	2.02293e-06	8.71542e-06	-	-	-	-
evm.model.scf7180000000810.383	Up	1.68095	1.37219e-10	9.70187e-10	GO:0008152(metabolic process)	-	GO:0016829(lyase activity),GO:0003824(catalytic activity)	-
evm.model.scf7180000000808.703	Up	1.67739	1.28541e-06	5.71945e-06	-	-	-	-
evm.model.scf7180000000812.23	Up	1.67579	5.31275e-05	0.000182362	-	-	-	-
evm.model.scf7180000000806.709	Up	1.67397	1.64132e-10	1.15076e-09	-	-	-	-
evm.model.scf7180000000809.129	Up	1.67382	0.00193703	0.00492443	-	-	-	-
evm.model.scf7180000000810.377	Up	1.67345	1.03309e-07	5.28485e-07	-	-	-	-
evm.model.scf7180000000925.284	Up	1.67212	2.1804e-09	1.35142e-08	GO:0008152(metabolic process),GO:0055114(oxidation-reduction process)	-	GO:0016491(oxidoreductase activity),GO:0016620(oxidoreductase activity, acting on the aldehyde or oxo group of donors, NAD or NADP as acceptor)	00010 (Glycolysis / Gluconeogenesis), 00040 (Pentose and glucuronate interconversions), 00053 (Ascorbate and aldarate metabolism), 00071 (Fatty acid metabolism), 00280 (Valine, leucine and isoleucine degradation), 00310 (Lysine degradation), 00330 (Arginine and proline metabolism), 00340 (Histidine metabolism), 00380 (Tryptophan metabolism), 00410 (beta-Alanine metabolism), 00561 (Glycerolipid me…
evm.model.scf7180000000809.567	Up	1.67202	3.81019e-06	1.57341e-05	-	-	-	-
evm.model.scf7180000000811.579	Up	1.67142	1.72152e-08	9.71144e-08	GO:0008152(metabolic process)	-	GO:0016846(carbon-sulfur lyase activity)	-
evm.model.scf7180000000807.977	Up	1.67023	3.94708e-09	2.38176e-08	-	-	GO:0005515(protein binding)	-
evm.model.scf7180000000807.1383	Up	1.66985	1.47031e-08	8.3459e-08	-	-	-	-
evm.model.scf7180000000811.765	Up	1.66944	2.13998e-06	9.18819e-06	GO:0055114(oxidation-reduction process),GO:0006006(glucose metabolic process),GO:0008152(metabolic process)	-	GO:0016614(oxidoreductase activity, acting on CH-OH group of donors),GO:0050233(pyranose oxidase activity),GO:0050660(flavin adenine dinucleotide binding),GO:0016491(oxidoreductase activity)	-
evm.model.scf7180000000806.569	Up	1.66806	4.34595e-10	2.9187e-09	GO:0055085(transmembrane transport)	GO:0016021(integral component of membrane)	-	-
evm.model.scf7180000000925.485	Up	1.66556	3.64178e-11	2.73664e-10	-	-	-	-
evm.model.scf7180000000809.505	Up	1.66433	6.88129e-08	3.60085e-07	-	-	-	-
evm.model.scf7180000000925.1380	Up	1.66343	3.00401e-11	2.27955e-10	GO:0030001(metal ion transport),GO:0055085(transmembrane transport)	GO:0016020(membrane)	GO:0046873(metal ion transmembrane transporter activity)	-
evm.model.scf7180000000808.613	Up	1.66325	2.71233e-11	2.06758e-10	-	-	-	-
evm.model.scf7180000000816.23	Up	1.66229	1.6305e-06	7.12555e-06	-	-	-	-
evm.model.scf7180000000925.1533	Up	1.66093	9.02928e-08	4.65216e-07	GO:0006355(regulation of transcription, DNA-templated)	GO:0005634(nucleus)	GO:0000981(RNA polymerase II transcription factor activity, sequence-specific DNA binding),GO:0008270(zinc ion binding)	-
evm.model.scf7180000000810.70	Up	1.66093	2.21484e-05	8.10361e-05	-	-	-	-
evm.model.scf7180000000806.49	Up	1.66083	1.29845e-10	9.19346e-10	-	-	GO:0005525(GTP binding),GO:0003924(GTPase activity)	-
evm.model.scf7180000000808.396	Up	1.65979	6.57658e-10	4.34132e-09	-	-	-	-
evm.model.scf7180000000807.1191	Up	1.6589	1.74023e-10	1.21671e-09	GO:0000079(regulation of cyclin-dependent protein serine/threonine kinase activity)	-	GO:0019901(protein kinase binding)	-
evm.model.scf7180000000809.20	Up	1.658	2.47633e-10	1.70877e-09	GO:0045454(cell redox homeostasis)	-	-	04141 (Protein processing in endoplasmic reticulum)
evm.model.scf7180000000810.643	Up	1.65763	1.46417e-10	1.03304e-09	GO:0055114(oxidation-reduction process)	-	GO:0008270(zinc ion binding),GO:0016491(oxidoreductase activity),GO:0016747(transferase activity, transferring acyl groups other than amino-acyl groups)	-
evm.model.scf7180000000810.790	Up	1.65565	2.25832e-10	1.56371e-09	GO:0055085(transmembrane transport)	GO:0016021(integral component of membrane)	-	-
evm.model.scf7180000000808.459	Up	1.65553	2.53177e-06	1.07555e-05	GO:0008152(metabolic process)	-	GO:0003824(catalytic activity)	04146 (Peroxisome)
evm.model.scf7180000000925.238	Up	1.65429	7.40632e-10	4.83819e-09	GO:0055114(oxidation-reduction process),GO:0008152(metabolic process)	-	GO:0003995(acyl-CoA dehydrogenase activity),GO:0016627(oxidoreductase activity, acting on the CH-CH group of donors),GO:0050660(flavin adenine dinucleotide binding)	00280 (Valine, leucine and isoleucine degradation)
evm.model.scf7180000000807.608	Up	1.6541	6.72385e-10	4.43271e-09	-	-	-	-
evm.model.scf7180000000809.1121	Up	1.65126	1.81984e-10	1.27148e-09	-	-	-	-
evm.model.scf7180000000925.1114	Up	1.65081	5.14678e-11	3.81217e-10	GO:0008152(metabolic process)	-	GO:0003824(catalytic activity)	-
evm.model.scf7180000000811.631	Up	1.64988	3.33067e-06	1.38851e-05	GO:0006855(drug transmembrane transport),GO:0055085(transmembrane transport)	GO:0016020(membrane)	GO:0015238(drug transmembrane transporter activity),GO:0015297(antiporter activity)	-
evm.model.scf7180000000925.755	Up	1.64725	0.000283544	0.000855975	GO:0008152(metabolic process)	-	GO:0016787(hydrolase activity)	-
evm.model.scf7180000000807.1204	Up	1.64557	0.00383629	0.00912266	-	-	-	-
evm.model.scf7180000000819.261	Up	1.64463	2.1592e-08	1.20185e-07	-	-	-	-
evm.model.scf7180000000925.1007	Up	1.64461	1.83615e-10	1.2811e-09	-	-	-	-
evm.model.scf7180000000820.90	Up	1.64267	2.82772e-10	1.94058e-09	GO:0006468(protein phosphorylation)	-	GO:0005524(ATP binding),GO:0004672(protein kinase activity),GO:0004674(protein serine/threonine kinase activity),GO:0016772(transferase activity, transferring phosphorus-containing groups)	-
evm.model.scf7180000000810.158	Up	1.63527	0.000227594	0.000700133	GO:0055085(transmembrane transport)	GO:0016021(integral component of membrane)	-	-
evm.model.scf7180000000811.453	Up	1.6352	9.8651e-09	5.69952e-08	-	-	-	-
evm.model.scf7180000000925.531	Up	1.63267	6.41926e-11	4.69391e-10	-	-	-	-
evm.model.scf7180000000807.337	Up	1.63265	2.01921e-05	7.44752e-05	-	-	GO:0005515(protein binding)	-
evm.model.scf7180000000810.787	Up	1.63245	1.7445e-05	6.4987e-05	-	-	-	-
evm.model.scf7180000000809.973	Up	1.63044	0.00276534	0.00679133	-	-	-	-
evm.model.scf7180000000809.1033	Up	1.63043	1.33708e-09	8.46477e-09	GO:0000160(phosphorelay signal transduction system),GO:0006468(protein phosphorylation),GO:0007165(signal transduction)	-	GO:0000156(phosphorelay response regulator activity),GO:0004672(protein kinase activity),GO:0005524(ATP binding),GO:0004871(signal transducer activity),GO:0016772(transferase activity, transferring phosphorus-containing groups),GO:0004674(protein serine/threonine kinase activity)	04113 (Meiosis - yeast)
evm.model.scf7180000000808.43	Up	1.63036	5.85849e-10	3.88261e-09	-	-	GO:0005515(protein binding)	-
evm.model.scf7180000000925.54	Up	1.62877	3.86903e-06	1.59443e-05	-	-	GO:0033961(cis-stilbene-oxide hydrolase activity),GO:0003824(catalytic activity)	-
evm.model.scf7180000000925.821	Up	1.62773	3.38986e-10	2.30277e-09	-	-	-	-
evm.model.scf7180000000808.819	Up	1.62485	1.75267e-07	8.68299e-07	-	-	-	00051 (Fructose and mannose metabolism), 00363 (Bisphenol degradation), 00591 (Linoleic acid metabolism), 00625 (Chloroalkane and chloroalkene degradation), 00650 (Butanoate metabolism)
evm.model.scf7180000000925.177	Up	1.62316	6.03128e-05	0.000205064	GO:0006470(protein dephosphorylation),GO:0016311(dephosphorylation)	-	GO:0008138(protein tyrosine/serine/threonine phosphatase activity),GO:0016791(phosphatase activity),GO:0004725(protein tyrosine phosphatase activity)	-
evm.model.scf7180000000810.594	Up	1.62269	5.58913e-09	3.32272e-08	-	-	-	-
evm.model.scf7180000000811.229	Up	1.62209	0.000443887	0.00129006	GO:0008152(metabolic process)	-	GO:0016491(oxidoreductase activity)	00140 (Steroid hormone biosynthesis)
evm.model.scf7180000000925.1035	Up	1.62167	2.16475e-06	9.28134e-06	-	-	-	-
evm.model.scf7180000000819.360	Up	1.62026	3.44945e-10	2.34008e-09	GO:0055114(oxidation-reduction process)	-	GO:0016491(oxidoreductase activity)	-
evm.model.scf7180000000807.1266	Up	1.61981	5.81061e-11	4.2706e-10	GO:0006468(protein phosphorylation)	-	GO:0004672(protein kinase activity),GO:0005524(ATP binding),GO:0016772(transferase activity, transferring phosphorus-containing groups),GO:0004674(protein serine/threonine kinase activity)	-
evm.model.scf7180000000925.671	Up	1.61968	4.88727e-10	3.26479e-09	GO:0006355(regulation of transcription, DNA-templated)	GO:0005634(nucleus)	GO:0000981(RNA polymerase II transcription factor activity, sequence-specific DNA binding),GO:0008270(zinc ion binding)	-
evm.model.scf7180000000925.452	Up	1.61785	1.73608e-08	9.77166e-08	GO:0055114(oxidation-reduction process)	-	GO:0003824(catalytic activity),GO:0018580(nitronate monooxygenase activity)	-
evm.model.scf7180000000807.822	Up	1.61409	6.20621e-11	4.55137e-10	-	-	-	-
evm.model.scf7180000000811.863	Up	1.61377	4.56841e-05	0.000159095	-	-	-	-
evm.model.scf7180000000824.193	Up	1.61377	1.62038e-09	1.01941e-08	GO:0042742(defense response to bacterium),GO:0050832(defense response to fungus)	-	-	-
evm.model.scf7180000000806.275	Up	1.61166	1.20007e-09	7.65043e-09	-	-	GO:0046983(protein dimerization activity)	-
evm.model.scf7180000000807.53	Up	1.60957	2.95275e-06	1.23919e-05	GO:0005975(carbohydrate metabolic process)	-	GO:0015926(glucosidase activity)	-
evm.model.scf7180000001079.102	Up	1.60938	0.000827083	0.00227725	-	-	-	-
evm.model.scf7180000000809.1051	Up	1.60894	0.00051019	0.00146245	-	-	-	-
evm.model.scf7180000000808.741	Up	1.60742	6.27041e-10	4.14739e-09	-	-	-	-
evm.model.scf7180000000811.587	Up	1.60715	0.0016799	0.00433546	-	-	-	-
evm.model.scf7180000000807.1128	Up	1.60516	9.7604e-10	6.30629e-09	-	-	GO:0005515(protein binding)	-
evm.model.scf7180000000810.452	Up	1.60479	1.00983e-06	4.55988e-06	GO:0008152(metabolic process),GO:0055114(oxidation-reduction process)	-	GO:0016491(oxidoreductase activity),GO:0016620(oxidoreductase activity, acting on the aldehyde or oxo group of donors, NAD or NADP as acceptor)	00010 (Glycolysis / Gluconeogenesis), 00040 (Pentose and glucuronate interconversions), 00053 (Ascorbate and aldarate metabolism), 00071 (Fatty acid metabolism), 00280 (Valine, leucine and isoleucine degradation), 00310 (Lysine degradation), 00330 (Arginine and proline metabolism), 00340 (Histidine metabolism), 00380 (Tryptophan metabolism), 00410 (beta-Alanine metabolism), 00561 (Glycerolipid me…
evm.model.scf7180000000807.1077	Up	1.60315	6.15961e-11	4.5205e-10	GO:0006810(transport)	GO:0016020(membrane)	GO:0005524(ATP binding),GO:0016887(ATPase activity),GO:0000166(nucleotide binding),GO:0017111(nucleoside-triphosphatase activity)	02010 (ABC transporters), 04146 (Peroxisome)
evm.model.scf7180000000818.86	Up	1.60272	0.000780202	0.0021608	-	-	-	-
evm.model.scf7180000000810.271	Up	1.59947	1.90244e-08	1.06424e-07	GO:0006457(protein folding)	-	GO:0003755(peptidyl-prolyl cis-trans isomerase activity)	-
evm.model.scf7180000000806.398	Up	1.59875	5.29572e-05	0.000181963	-	-	-	-
evm.model.scf7180000000809.1028	Up	1.59647	7.90671e-06	3.10307e-05	GO:0055114(oxidation-reduction process)	-	GO:0005506(iron ion binding),GO:0016705(oxidoreductase activity, acting on paired donors, with incorporation or reduction of molecular oxygen),GO:0020037(heme binding)	-
evm.model.scf7180000000806.371	Up	1.59641	1.90052e-08	1.06376e-07	GO:0055114(oxidation-reduction process)	-	GO:0005506(iron ion binding),GO:0016705(oxidoreductase activity, acting on paired donors, with incorporation or reduction of molecular oxygen),GO:0020037(heme binding)	-
evm.model.scf7180000000925.919	Up	1.59457	0.00380394	0.00905001	-	-	-	-
evm.model.scf7180000000925.1279	Up	1.5944	9.965e-10	6.43356e-09	-	-	-	-
evm.model.scf7180000000811.443	Up	1.59434	5.70856e-09	3.38771e-08	-	-	-	-
evm.model.scf7180000000810.282	Up	1.59376	1.89041e-07	9.32854e-07	GO:0006464(cellular protein modification process)	-	GO:0008474(palmitoyl-(protein) hydrolase activity)	00062 (Fatty acid elongation), 04142 (Lysosome)
evm.model.scf7180000001079.216	Up	1.59298	1.93464e-06	8.37093e-06	-	-	-	-
evm.model.scf7180000000810.22	Up	1.59217	1.82807e-10	1.27635e-09	-	-	-	-
evm.model.scf7180000000806.322	Up	1.59206	8.57735e-11	6.20869e-10	-	-	-	-
evm.model.scf7180000000925.943	Up	1.59164	2.38886e-10	1.65181e-09	-	-	-	-
evm.model.scf7180000000810.487	Up	1.58778	4.66612e-10	3.12329e-09	-	-	-	-
evm.model.scf7180000000811.296	Up	1.58723	3.89854e-06	1.6059e-05	-	-	-	-
evm.model.scf7180000000807.50	Up	1.58696	3.62207e-10	2.45057e-09	-	-	-	-
evm.model.scf7180000000818.235	Up	1.58692	6.76337e-08	3.54839e-07	-	-	-	-
evm.model.scf7180000000819.18	Up	1.58671	1.16644e-08	6.69289e-08	-	-	-	-
evm.model.scf7180000000821.133	Up	1.58597	3.85522e-10	2.60305e-09	GO:0003333(amino acid transmembrane transport),GO:0006865(amino acid transport),GO:0055085(transmembrane transport)	GO:0016020(membrane),GO:0016021(integral component of membrane)	GO:0015171(amino acid transmembrane transporter activity)	-
evm.model.scf7180000000807.1454	Up	1.58571	0.000315318	0.000943138	GO:0008152(metabolic process)	-	GO:0003824(catalytic activity)	04146 (Peroxisome)
evm.model.scf7180000000808.1031	Up	1.5855	1.81606e-09	1.1354e-08	GO:0007186(G-protein coupled receptor signaling pathway),GO:0007165(signal transduction)	-	GO:0003924(GTPase activity),GO:0004871(signal transducer activity),GO:0019001(guanyl nucleotide binding),GO:0031683(G-protein beta/gamma-subunit complex binding)	-
evm.model.scf7180000000925.1297	Up	1.58374	0.000260987	0.000792905	-	-	-	-
evm.model.scf7180000000811.666	Up	1.58316	3.3478e-09	2.03267e-08	GO:0005975(carbohydrate metabolic process)	-	GO:0004553(hydrolase activity, hydrolyzing O-glycosyl compounds)	-
evm.model.scf7180000000809.444	Up	1.58276	1.34868e-09	8.53283e-09	-	-	-	04146 (Peroxisome)
evm.model.scf7180000000931.110	Up	1.58262	4.51916e-10	3.03098e-09	-	-	-	-
evm.model.scf7180000000808.600	Up	1.57949	6.42288e-08	3.38034e-07	-	-	-	-
evm.model.scf7180000000819.115	Up	1.57881	1.59845e-05	5.97902e-05	GO:0003333(amino acid transmembrane transport),GO:0006865(amino acid transport),GO:0055085(transmembrane transport)	GO:0016020(membrane),GO:0016021(integral component of membrane)	GO:0015171(amino acid transmembrane transporter activity)	-
evm.model.scf7180000000824.91	Up	1.5774	6.08335e-08	3.21174e-07	GO:0009396(folic acid-containing compound biosynthetic process),GO:0055114(oxidation-reduction process)	-	GO:0004329(formate-tetrahydrofolate ligase activity),GO:0005524(ATP binding),GO:0003824(catalytic activity),GO:0004488(methylenetetrahydrofolate dehydrogenase (NADP+) activity)	00670 (One carbon pool by folate)
evm.model.scf7180000000807.692	Up	1.57283	2.40959e-09	1.48522e-08	GO:0006486(protein glycosylation)	GO:0016020(membrane)	GO:0008378(galactosyltransferase activity)	-
evm.model.scf7180000000820.18	Up	1.57228	1.57143e-10	1.10484e-09	GO:0000105(histidine biosynthetic process)	GO:0005737(cytoplasm)	GO:0003879(ATP phosphoribosyltransferase activity),GO:0000287(magnesium ion binding)	00340 (Histidine metabolism)
evm.model.scf7180000000807.958	Up	1.57083	2.66611e-08	1.46695e-07	GO:0035023(regulation of Rho protein signal transduction)	-	GO:0005089(Rho guanyl-nucleotide exchange factor activity)	-
evm.model.scf7180000000925.1539	Up	1.56994	1.02043e-06	4.60567e-06	GO:0055114(oxidation-reduction process)	-	GO:0016705(oxidoreductase activity, acting on paired donors, with incorporation or reduction of molecular oxygen),GO:0005506(iron ion binding),GO:0020037(heme binding)	-
evm.model.scf7180000000810.272	Up	1.56841	0.000125727	0.000403699	-	-	-	-
evm.model.scf7180000000925.1205	Up	1.56717	1.41853e-06	6.25637e-06	GO:0005975(carbohydrate metabolic process)	-	GO:0004553(hydrolase activity, hydrolyzing O-glycosyl compounds)	-
evm.model.scf7180000000809.1031	Up	1.56207	1.68279e-07	8.35324e-07	-	-	-	-
evm.model.scf7180000000925.646	Up	1.55997	5.45852e-10	3.6271e-09	-	-	-	-
evm.model.scf7180000000819.387	Up	1.55935	6.72042e-07	3.11439e-06	GO:0055114(oxidation-reduction process)	-	GO:0005506(iron ion binding),GO:0016705(oxidoreductase activity, acting on paired donors, with incorporation or reduction of molecular oxygen),GO:0020037(heme binding)	-
evm.model.scf7180000000810.347	Up	1.55904	2.31361e-08	1.28567e-07	GO:0006355(regulation of transcription, DNA-templated)	GO:0005634(nucleus)	GO:0003677(DNA binding),GO:0003700(transcription factor activity, sequence-specific DNA binding),GO:0043565(sequence-specific DNA binding)	-
evm.model.scf7180000000931.24	Up	1.55719	4.92196e-09	2.94526e-08	-	-	-	-
evm.model.scf7180000000811.131	Up	1.55486	2.84598e-08	1.55908e-07	-	-	-	-
evm.model.scf7180000000810.64	Up	1.55471	3.68605e-10	2.49218e-09	-	-	GO:0016491(oxidoreductase activity)	00040 (Pentose and glucuronate interconversions), 00980 (Metabolism of xenobiotics by cytochrome P450)
evm.model.scf7180000000811.377	Up	1.55407	1.44062e-09	9.07457e-09	GO:0006508(proteolysis)	-	GO:0008233(peptidase activity)	-
evm.model.scf7180000000806.441	Up	1.55136	1.08563e-08	6.24701e-08	-	-	GO:0005515(protein binding)	-
evm.model.scf7180000000811.867	Up	1.55097	1.49482e-05	5.61436e-05	-	-	-	-
evm.model.scf7180000000824.54	Up	1.54923	1.33136e-08	7.60444e-08	-	-	-	-
evm.model.scf7180000000806.134	Up	1.54714	1.19398e-09	7.61646e-09	-	-	GO:0008270(zinc ion binding)	-
evm.model.scf7180000000931.37	Up	1.54711	4.21364e-08	2.2663e-07	-	-	-	-
evm.model.scf7180000000925.702	Up	1.54642	0.00268783	0.00662854	-	-	-	-
evm.model.scf7180000000820.68	Up	1.54414	9.36112e-09	5.42394e-08	GO:0015991(ATP hydrolysis coupled proton transport)	GO:0033179(proton-transporting V-type ATPase, V0 domain),GO:0033177(proton-transporting two-sector ATPase complex, proton-transporting domain)	GO:0015078(hydrogen ion transmembrane transporter activity)	00190 (Oxidative phosphorylation), 04142 (Lysosome), 04145 (Phagosome), 04721 (Synaptic vesicle cycle), 04966 (Collecting duct acid secretion), 05110 (Vibrio cholerae infection), 05120 (Epithelial cell signaling in Helicobacter pylori infection), 05152 (Tuberculosis), 05323 (Rheumatoid arthritis)
evm.model.scf7180000000925.1316	Up	1.54225	9.9958e-05	0.000326594	-	-	-	-
evm.model.scf7180000000808.76	Up	1.54105	0.0037909	0.00902326	-	-	-	-
evm.model.scf7180000000809.301	Up	1.53849	9.20078e-09	5.34028e-08	-	-	-	-
evm.model.scf7180000000811.185	Up	1.53714	0.00181643	0.00464369	-	-	-	-
evm.model.scf7180000000818.162	Up	1.53565	9.25397e-10	5.99836e-09	-	-	GO:0016787(hydrolase activity)	-
evm.model.scf7180000000811.371	Up	1.53488	1.46647e-07	7.3668e-07	-	-	-	-
evm.model.scf7180000000808.1070	Up	1.53289	4.13568e-09	2.49108e-08	-	-	-	-
evm.model.scf7180000000807.1420	Up	1.53087	1.53033e-05	5.73488e-05	GO:0006468(protein phosphorylation)	-	GO:0004674(protein serine/threonine kinase activity),GO:0004672(protein kinase activity),GO:0005524(ATP binding),GO:0016772(transferase activity, transferring phosphorus-containing groups)	-
evm.model.scf7180000000925.1437	Up	1.52878	6.95384e-09	4.0833e-08	GO:0055114(oxidation-reduction process)	-	GO:0016491(oxidoreductase activity)	-
evm.model.scf7180000000810.52	Up	1.52838	4.2705e-07	2.03344e-06	GO:0055114(oxidation-reduction process)	-	GO:0020037(heme binding),GO:0000104(succinate dehydrogenase activity)	-
evm.model.scf7180000000811.411	Up	1.52837	4.27705e-08	2.29794e-07	-	-	-	-
evm.model.scf7180000000925.1485	Up	1.52832	2.41903e-09	1.49013e-08	GO:0006812(cation transport),GO:0055085(transmembrane transport)	GO:0016021(integral component of membrane)	GO:0015299(solute:proton antiporter activity)	-
evm.model.scf7180000000807.1214	Up	1.52781	4.86451e-09	2.91262e-08	GO:0006812(cation transport),GO:0055085(transmembrane transport)	-	GO:0008324(cation transmembrane transporter activity)	-
evm.model.scf7180000000812.41	Up	1.5278	1.48082e-07	7.43145e-07	-	-	-	-
evm.model.scf7180000000925.862	Up	1.52559	7.86974e-08	4.08194e-07	-	-	-	-
evm.model.scf7180000000925.508	Up	1.52462	7.24374e-08	3.77283e-07	GO:0055085(transmembrane transport)	GO:0016021(integral component of membrane)	-	-
evm.model.scf7180000001079.96	Up	1.52442	5.30198e-05	0.000182116	-	-	-	-
evm.model.scf7180000000925.1087	Up	1.52044	3.87092e-07	1.85284e-06	-	-	-	-
evm.model.scf7180000000925.923	Up	1.51992	8.68123e-09	5.04455e-08	GO:0006003(fructose 2,6-bisphosphate metabolic process),GO:0006000(fructose metabolic process)	-	GO:0004331(fructose-2,6-bisphosphate 2-phosphatase activity),GO:0003824(catalytic activity),GO:0005524(ATP binding),GO:0003873(6-phosphofructo-2-kinase activity)	00051 (Fructose and mannose metabolism)
evm.model.scf7180000000818.204	Up	1.51842	1.88794e-08	1.0579e-07	-	-	GO:0046872(metal ion binding)	-
evm.model.scf7180000000808.787	Up	1.51436	8.29357e-09	4.83047e-08	GO:0006468(protein phosphorylation)	-	GO:0004707(MAP kinase activity),GO:0005524(ATP binding),GO:0004672(protein kinase activity),GO:0004674(protein serine/threonine kinase activity),GO:0016772(transferase activity, transferring phosphorus-containing groups)	04010 (MAPK signaling pathway), 04012 (ErbB signaling pathway), 04013 (MAPK signaling pathway - fly), 04062 (Chemokine signaling pathway), 04114 (Oocyte meiosis), 04150 (mTOR signaling pathway), 04270 (Vascular smooth muscle contraction), 04320 (Dorso-ventral axis formation), 04350 (TGF-beta signaling pathway), 04360 (Axon guidance), 04370 (VEGF signaling pathway), 04380 (Osteoclast differentiati…
evm.model.scf7180000000925.67	Up	1.51245	8.41057e-09	4.89577e-08	GO:0006352(DNA-templated transcription, initiation)	-	GO:0003677(DNA binding)	03022 (Basal transcription factors), 05016 (Huntington's disease), 05166 (HTLV-I infection), 05168 (Herpes simplex infection)
evm.model.scf7180000000807.957	Up	1.5115	2.16537e-06	9.28134e-06	-	-	GO:0005515(protein binding)	-
evm.model.scf7180000000925.1263	Up	1.51137	1.83671e-09	1.14689e-08	GO:0006812(cation transport),GO:0055085(transmembrane transport)	GO:0016021(integral component of membrane)	GO:0015299(solute:proton antiporter activity)	-
evm.model.scf7180000000810.495	Up	1.50992	7.20384e-07	3.31852e-06	-	-	-	-
evm.model.scf7180000000806.661	Up	1.50896	1.73856e-09	1.09034e-08	-	-	GO:0042393(histone binding)	-
evm.model.scf7180000000816.214	Up	1.50882	4.06332e-05	0.000142692	GO:0005975(carbohydrate metabolic process)	-	GO:0004650(polygalacturonase activity)	-
evm.model.scf7180000000808.881	Up	1.50617	4.2569e-08	2.28834e-07	-	-	-	-
evm.model.scf7180000000807.30	Up	1.50612	7.25464e-08	3.77655e-07	-	-	GO:0016813(hydrolase activity, acting on carbon-nitrogen (but not peptide) bonds, in linear amidines),GO:0046872(metal ion binding)	00330 (Arginine and proline metabolism)
evm.model.scf7180000000818.65	Up	1.50499	1.01362e-08	5.8528e-08	GO:0006071(glycerol metabolic process)	-	GO:0004371(glycerone kinase activity),GO:0005524(ATP binding)	00561 (Glycerolipid metabolism), 00680 (Methane metabolism), 04622 (RIG-I-like receptor signaling pathway)
evm.model.scf7180000000806.69	Up	1.5048	7.37106e-06	2.9099e-05	-	-	-	-
evm.model.scf7180000000807.209	Up	1.50403	1.42907e-08	8.13016e-08	GO:0006355(regulation of transcription, DNA-templated),GO:0006351(transcription, DNA-templated)	GO:0005634(nucleus)	GO:0000981(RNA polymerase II transcription factor activity, sequence-specific DNA binding),GO:0008270(zinc ion binding),GO:0003677(DNA binding)	-
evm.model.scf7180000000810.318	Up	1.50272	9.13143e-07	4.15129e-06	GO:0005975(carbohydrate metabolic process)	-	GO:0003824(catalytic activity),GO:0016810(hydrolase activity, acting on carbon-nitrogen (but not peptide) bonds)	-
evm.model.scf7180000000821.140	Up	1.50011	0.00263385	0.00650179	-	-	-	-
evm.model.scf7180000000808.739	Up	1.49988	5.24328e-09	3.12451e-08	GO:0055085(transmembrane transport)	GO:0016021(integral component of membrane)	-	-
evm.model.scf7180000000808.161	Up	1.49906	0.00238831	0.00595417	-	-	-	-
evm.model.scf7180000000810.122	Up	1.49788	1.116e-08	6.41078e-08	-	-	-	-
evm.model.scf7180000000807.64	Up	1.49683	0.00338772	0.00815048	-	-	-	-
evm.model.scf7180000000807.356	Up	1.49539	1.14768e-09	7.34909e-09	-	-	-	-
evm.model.scf7180000000925.256	Up	1.49367	1.06097e-08	6.11216e-08	GO:0006508(proteolysis)	-	GO:0004252(serine-type endopeptidase activity)	-
evm.model.scf7180000000925.738	Up	1.4932	1.7606e-07	8.71365e-07	-	-	-	-
evm.model.scf7180000000811.727	Up	1.49215	3.27987e-08	1.78606e-07	GO:0038032(termination of G-protein coupled receptor signaling pathway)	-	-	-
evm.model.scf7180000000818.170	Up	1.49026	2.72332e-08	1.49596e-07	GO:0045454(cell redox homeostasis)	-	GO:0009055(electron carrier activity),GO:0015035(protein disulfide oxidoreductase activity)	-
evm.model.scf7180000000925.1226	Up	1.48763	3.90006e-06	1.6059e-05	-	-	GO:0046872(metal ion binding)	-
evm.model.scf7180000000806.387	Up	1.48761	6.4937e-09	3.82428e-08	-	-	-	-
evm.model.scf7180000000809.323	Up	1.48511	1.67716e-08	9.4772e-08	GO:0055114(oxidation-reduction process)	-	GO:0016491(oxidoreductase activity)	-
evm.model.scf7180000000809.812	Up	1.48278	0.000607343	0.00171452	-	-	-	-
evm.model.scf7180000000808.698	Up	1.48264	6.31633e-05	0.000213887	-	-	-	-
evm.model.scf7180000000818.203	Up	1.48162	0.000118111	0.000381317	-	-	-	-
evm.model.scf7180000000807.624	Up	1.48156	3.51557e-08	1.90924e-07	-	-	-	-
evm.model.scf7180000000811.499	Up	1.48111	1.49447e-06	6.56267e-06	GO:0055085(transmembrane transport)	GO:0016021(integral component of membrane)	-	-
evm.model.scf7180000000819.313	Up	1.4808	1.16615e-08	6.69289e-08	-	-	-	-
evm.model.scf7180000000816.38	Up	1.4767	1.5031e-08	8.52719e-08	-	GO:0016021(integral component of membrane)	-	-
evm.model.scf7180000000818.291	Up	1.47507	6.16679e-05	0.000209387	-	-	GO:0008171(O-methyltransferase activity)	-
evm.model.scf7180000000925.899	Up	1.47369	5.30376e-09	3.15868e-08	GO:0006807(nitrogen compound metabolic process)	-	GO:0016810(hydrolase activity, acting on carbon-nitrogen (but not peptide) bonds)	00250 (Alanine, aspartate and glutamate metabolism)
evm.model.scf7180000000808.1085	Up	1.47242	0.00301413	0.00734845	-	-	-	-
evm.model.scf7180000000809.287	Up	1.47207	4.634e-09	2.7829e-08	GO:0055085(transmembrane transport)	GO:0016021(integral component of membrane)	-	-
evm.model.scf7180000000809.791	Up	1.47037	0.000968038	0.00263075	GO:0055114(oxidation-reduction process)	-	GO:0005506(iron ion binding),GO:0016705(oxidoreductase activity, acting on paired donors, with incorporation or reduction of molecular oxygen),GO:0020037(heme binding)	-
evm.model.scf7180000000925.1005	Up	1.47001	0.000230101	0.000706981	-	-	-	-
evm.model.scf7180000000818.153	Up	1.46874	4.84106e-08	2.58301e-07	GO:0006508(proteolysis)	-	GO:0004252(serine-type endopeptidase activity),GO:0008236(serine-type peptidase activity)	04142 (Lysosome)
evm.model.scf7180000000807.1356	Up	1.46782	6.62329e-08	3.48034e-07	-	-	-	00750 (Vitamin B6 metabolism)
evm.model.scf7180000000808.168	Up	1.4658	3.10383e-08	1.69387e-07	GO:0055114(oxidation-reduction process)	-	GO:0008270(zinc ion binding),GO:0016491(oxidoreductase activity),GO:0016747(transferase activity, transferring acyl groups other than amino-acyl groups)	-
evm.model.scf7180000000806.491	Up	1.46532	7.49994e-09	4.38858e-08	-	-	-	-
evm.model.scf7180000000820.152	Up	1.46523	8.1092e-07	3.71515e-06	GO:0006520(cellular amino acid metabolic process),GO:0055114(oxidation-reduction process),GO:0019551(glutamate catabolic process to 2-oxoglutarate)	-	GO:0016491(oxidoreductase activity),GO:0004352(glutamate dehydrogenase (NAD+) activity)	00250 (Alanine, aspartate and glutamate metabolism), 00330 (Arginine and proline metabolism), 00430 (Taurine and hypotaurine metabolism), 00910 (Nitrogen metabolism)
evm.model.scf7180000001079.222	Up	1.4652	0.000513826	0.00147203	-	-	-	-
evm.model.scf7180000000807.475	Up	1.46148	1.35443e-08	7.7286e-08	-	-	-	-
evm.model.scf7180000000925.560	Up	1.46055	2.03991e-05	7.5211e-05	-	-	-	-
evm.model.scf7180000001079.313	Up	1.45909	1.1901e-07	6.04497e-07	-	-	-	-
evm.model.scf7180000000809.1066	Up	1.45894	5.06894e-07	2.3876e-06	-	-	-	-
evm.model.scf7180000000807.1200	Up	1.4585	3.2754e-06	1.36661e-05	-	-	GO:0005515(protein binding)	-
evm.model.scf7180000000806.343	Up	1.45843	2.8177e-07	1.36959e-06	GO:0008152(metabolic process),GO:0055114(oxidation-reduction process)	-	GO:0016491(oxidoreductase activity),GO:0016620(oxidoreductase activity, acting on the aldehyde or oxo group of donors, NAD or NADP as acceptor)	00010 (Glycolysis / Gluconeogenesis), 00053 (Ascorbate and aldarate metabolism), 00071 (Fatty acid metabolism), 00260 (Glycine, serine and threonine metabolism), 00280 (Valine, leucine and isoleucine degradation), 00300 (Lysine biosynthesis), 00310 (Lysine degradation), 00330 (Arginine and proline metabolism), 00340 (Histidine metabolism), 00380 (Tryptophan metabolism), 00410 (beta-Alanine metabo…
evm.model.scf7180000000810.922	Up	1.45821	2.92352e-09	1.78666e-08	-	-	-	-
evm.model.scf7180000000808.317	Up	1.45806	6.74029e-09	3.96253e-08	-	-	-	-
evm.model.scf7180000000806.607	Up	1.45641	2.54788e-09	1.56662e-08	-	-	GO:0016491(oxidoreductase activity)	-
evm.model.scf7180000000925.1039	Up	1.45566	2.59191e-08	1.42925e-07	-	-	-	-
evm.model.scf7180000000811.373	Up	1.45201	0.000145217	0.000460685	-	-	-	-
evm.model.scf7180000000810.165	Up	1.45191	0.00010118	0.000330287	GO:0019295(coenzyme M biosynthetic process)	-	GO:0003824(catalytic activity)	-
evm.model.scf7180000000821.117	Up	1.4492	2.0335e-07	1.00199e-06	-	-	-	-
evm.model.scf7180000000811.56	Up	1.44877	4.64262e-06	1.89304e-05	-	-	-	-
evm.model.scf7180000001079.111	Up	1.44626	7.40002e-09	4.33263e-08	-	-	-	-
evm.model.scf7180000000808.438	Up	1.44588	6.76954e-08	3.54977e-07	-	-	-	-
evm.model.scf7180000000810.985	Up	1.4454	6.73056e-08	3.53301e-07	GO:0045454(cell redox homeostasis)	-	GO:0009055(electron carrier activity),GO:0015035(protein disulfide oxidoreductase activity)	-
evm.model.scf7180000000819.290	Up	1.44468	3.98431e-07	1.90349e-06	GO:0008152(metabolic process)	-	GO:0003824(catalytic activity)	00062 (Fatty acid elongation), 00071 (Fatty acid metabolism), 00280 (Valine, leucine and isoleucine degradation), 00310 (Lysine degradation), 00362 (Benzoate degradation), 00380 (Tryptophan metabolism), 00410 (beta-Alanine metabolism), 00627 (Aminobenzoate degradation), 00640 (Propanoate metabolism), 00650 (Butanoate metabolism), 00930 (Caprolactam degradation)
evm.model.scf7180000000807.336	Up	1.44417	4.28906e-08	2.30316e-07	-	-	GO:0000166(nucleotide binding)	-
evm.model.scf7180000000819.128	Up	1.44383	5.63932e-05	0.000192781	GO:0055114(oxidation-reduction process)	-	GO:0005506(iron ion binding),GO:0016491(oxidoreductase activity),GO:0016706(oxidoreductase activity, acting on paired donors, with incorporation or reduction of molecular oxygen, 2-oxoglutarate as one donor, and incorporation of one atom each of oxygen into both donors)	-
evm.model.scf7180000000806.442	Up	1.44176	8.70633e-09	5.05621e-08	GO:0016560(protein import into peroxisome matrix, docking)	GO:0005777(peroxisome),GO:0016021(integral component of membrane)	GO:0005515(protein binding)	04146 (Peroxisome)
evm.model.scf7180000000806.35	Up	1.43957	1.03772e-07	5.30585e-07	-	-	-	-
evm.model.scf7180000000809.766	Up	1.43816	0.00221697	0.00556291	-	-	GO:0008237(metallopeptidase activity)	-
evm.model.scf7180000000806.104	Up	1.43785	3.87367e-09	2.33887e-08	-	-	-	-
evm.model.scf7180000000807.610	Up	1.43783	5.43899e-07	2.54995e-06	-	-	-	-
evm.model.scf7180000000807.460	Up	1.43617	3.78326e-08	2.04357e-07	GO:0009107(lipoate biosynthetic process),GO:0006412(translation)	GO:0005622(intracellular),GO:0005840(ribosome)	GO:0016992(lipoate synthase activity),GO:0051539(4 iron, 4 sulfur cluster binding),GO:0003735(structural constituent of ribosome),GO:0003824(catalytic activity),GO:0051536(iron-sulfur cluster binding)	00785 (Lipoic acid metabolism)
evm.model.scf7180000001079.131	Up	1.43526	2.41051e-06	1.02765e-05	GO:0055114(oxidation-reduction process)	-	GO:0018580(nitronate monooxygenase activity),GO:0003824(catalytic activity)	-
evm.model.scf7180000000808.131	Up	1.43516	1.20442e-07	6.11151e-07	-	GO:0005634(nucleus),GO:0005737(cytoplasm)	GO:0005525(GTP binding)	-
evm.model.scf7180000000806.107	Up	1.43392	1.40318e-06	6.19956e-06	-	-	-	-
evm.model.scf7180000000809.321	Up	1.43353	1.06451e-05	4.10091e-05	-	-	-	-
evm.model.scf7180000000807.1000	Up	1.42877	4.70982e-09	2.82674e-08	GO:0055114(oxidation-reduction process)	-	GO:0003824(catalytic activity),GO:0016491(oxidoreductase activity)	00300 (Lysine biosynthesis), 00310 (Lysine degradation)
evm.model.scf7180000000809.16	Up	1.42846	4.97545e-06	2.01689e-05	-	-	-	-
evm.model.scf7180000000810.948	Up	1.42795	2.88343e-08	1.57788e-07	-	-	-	-
evm.model.scf7180000000808.309	Up	1.42628	6.12826e-08	3.23375e-07	GO:0006099(tricarboxylic acid cycle),GO:0044262(cellular carbohydrate metabolic process)	-	GO:0046912(transferase activity, transferring acyl groups, acyl groups converted into alkyl on transfer)	00020 (Citrate cycle (TCA cycle)), 00630 (Glyoxylate and dicarboxylate metabolism)
evm.model.scf7180000000808.484	Up	1.42521	5.65256e-07	2.64145e-06	-	-	-	-
evm.model.scf7180000000808.632	Up	1.42317	1.40811e-08	8.01547e-08	-	-	-	-
evm.model.scf7180000000809.449	Up	1.42095	4.56798e-08	2.4451e-07	GO:0006777(Mo-molybdopterin cofactor biosynthetic process),GO:0032324(molybdopterin cofactor biosynthetic process)	-	-	04727 (GABAergic synapse)
evm.model.scf7180000000811.65	Up	1.41923	0.00128887	0.0034167	-	-	-	-
evm.model.scf7180000000807.167	Up	1.41804	2.63288e-08	1.44945e-07	-	-	-	-
evm.model.scf7180000000806.10	Up	1.41769	8.93387e-06	3.47902e-05	GO:0006508(proteolysis)	-	GO:0004185(serine-type carboxypeptidase activity)	-
evm.model.scf7180000000810.518	Up	1.41717	1.34764e-07	6.79366e-07	-	-	GO:0016810(hydrolase activity, acting on carbon-nitrogen (but not peptide) bonds)	-
evm.model.scf7180000000808.407	Up	1.41669	0.000117662	0.000379992	-	-	GO:0045735(nutrient reservoir activity)	00630 (Glyoxylate and dicarboxylate metabolism)
evm.model.scf7180000000807.1469	Up	1.41512	0.000418077	0.00122141	-	-	-	-
evm.model.scf7180000000925.778	Up	1.41421	4.06794e-07	1.94165e-06	GO:0006098(pentose-phosphate shunt),GO:0055114(oxidation-reduction process)	-	GO:0004616(phosphogluconate dehydrogenase (decarboxylating) activity),GO:0016491(oxidoreductase activity),GO:0016616(oxidoreductase activity, acting on the CH-OH group of donors, NAD or NADP as acceptor),GO:0050662(coenzyme binding),GO:0051287(NAD binding)	00280 (Valine, leucine and isoleucine degradation)
evm.model.scf7180000000808.649	Up	1.41412	1.59011e-07	7.92843e-07	-	-	-	-
evm.model.scf7180000000820.65	Up	1.41281	0.000102056	0.000332633	-	-	-	-
evm.model.scf7180000000821.127	Up	1.41192	0.0030092	0.00733822	-	-	-	-
evm.model.scf7180000000925.1490	Up	1.41136	9.73447e-06	3.77469e-05	GO:0008152(metabolic process)	-	GO:0016407(acetyltransferase activity)	-
evm.model.scf7180000000820.47	Up	1.41086	2.22177e-06	9.51092e-06	GO:0006468(protein phosphorylation)	-	GO:0004713(protein tyrosine kinase activity),GO:0004672(protein kinase activity),GO:0005524(ATP binding),GO:0016772(transferase activity, transferring phosphorus-containing groups)	-
evm.model.scf7180000000809.378	Up	1.40949	3.38459e-07	1.63094e-06	-	-	GO:0005515(protein binding)	-
evm.model.scf7180000000819.221	Up	1.40883	1.39918e-08	7.97367e-08	GO:0006777(Mo-molybdopterin cofactor biosynthetic process)	-	-	-
evm.model.scf7180000000808.569	Up	1.40766	5.12405e-07	2.41018e-06	GO:0055114(oxidation-reduction process)	-	GO:0010181(FMN binding),GO:0016491(oxidoreductase activity),GO:0003824(catalytic activity)	-
evm.model.scf7180000000811.619	Up	1.4072	9.95162e-07	4.50378e-06	-	-	-	-
evm.model.scf7180000000808.983	Up	1.40685	0.000611758	0.00172504	-	-	-	-
evm.model.scf7180000000806.27	Up	1.40214	7.61749e-06	2.99915e-05	GO:0055085(transmembrane transport),GO:0006810(transport)	GO:0016021(integral component of membrane),GO:0016020(membrane)	GO:0005215(transporter activity)	-
evm.model.scf7180000000806.489	Up	1.40179	1.82721e-07	9.02557e-07	GO:0055085(transmembrane transport)	GO:0016021(integral component of membrane)	-	-
evm.model.scf7180000000810.604	Up	1.40011	2.83571e-08	1.5543e-07	-	-	-	-
evm.model.scf7180000000925.1156	Up	1.39906	0.00182248	0.00465678	-	-	-	-
evm.model.scf7180000000809.207	Up	1.39766	0.002153	0.00541349	-	-	-	-
evm.model.scf7180000000809.307	Up	1.39759	9.49671e-08	4.87549e-07	GO:0006508(proteolysis)	-	GO:0004177(aminopeptidase activity),GO:0008270(zinc ion binding)	-
evm.model.scf7180000000807.1300	Up	1.39688	8.82526e-07	4.02485e-06	GO:0008152(metabolic process)	-	GO:0016491(oxidoreductase activity)	00830 (Retinol metabolism)
evm.model.scf7180000000811.607	Up	1.39599	3.49351e-08	1.89829e-07	-	-	-	-
evm.model.scf7180000000811.425	Up	1.39595	2.61724e-05	9.43506e-05	-	-	-	-
evm.model.scf7180000000810.1031	Up	1.39561	3.50876e-05	0.000124228	GO:0006468(protein phosphorylation)	-	GO:0016772(transferase activity, transferring phosphorus-containing groups),GO:0004672(protein kinase activity),GO:0005524(ATP binding),GO:0004674(protein serine/threonine kinase activity)	-
evm.model.scf7180000000808.1139	Up	1.39422	0.000624069	0.0017568	-	-	-	-
evm.model.scf7180000000809.927	Up	1.39387	1.0597e-07	5.40999e-07	GO:0006508(proteolysis)	-	GO:0004190(aspartic-type endopeptidase activity)	-
evm.model.scf7180000000811.581	Up	1.39348	8.4073e-06	3.28414e-05	-	-	-	-
evm.model.scf7180000000808.735	Up	1.39347	2.43506e-07	1.19284e-06	-	-	-	-
evm.model.scf7180000000806.666	Up	1.39227	1.89668e-08	1.0622e-07	-	-	GO:0005515(protein binding)	-
evm.model.scf7180000000931.139	Up	1.3907	0.00112548	0.0030154	-	-	-	-
evm.model.scf7180000000806.152	Up	1.38953	0.0035389	0.00847564	-	-	-	-
evm.model.scf7180000000824.254	Up	1.38931	3.85194e-08	2.07843e-07	GO:0006355(regulation of transcription, DNA-templated)	GO:0005634(nucleus)	GO:0000981(RNA polymerase II transcription factor activity, sequence-specific DNA binding),GO:0008270(zinc ion binding)	-
evm.model.scf7180000000824.154	Up	1.38916	0.000187249	0.000583708	-	-	-	-
evm.model.scf7180000000824.56	Up	1.38811	1.70034e-06	7.41462e-06	-	-	-	-
evm.model.scf7180000000808.304	Up	1.3876	7.8435e-07	3.59998e-06	-	-	-	-
evm.model.scf7180000000925.297	Up	1.38732	1.58356e-07	7.89974e-07	GO:0006355(regulation of transcription, DNA-templated)	-	GO:0003677(DNA binding),GO:0003700(transcription factor activity, sequence-specific DNA binding)	-
evm.model.scf7180000000809.623	Up	1.38499	2.72027e-08	1.49511e-07	GO:0006807(nitrogen compound metabolic process)	-	GO:0016151(nickel cation binding)	-
evm.model.scf7180000000925.7	Up	1.38267	2.26249e-07	1.11047e-06	-	-	GO:0046983(protein dimerization activity)	-
evm.model.scf7180000000808.762	Up	1.38158	1.85859e-06	8.05922e-06	-	-	-	-
evm.model.scf7180000000808.1077	Up	1.38143	3.79051e-05	0.000133579	-	-	GO:0003824(catalytic activity)	-
evm.model.scf7180000000807.1167	Up	1.38119	0.000775984	0.00215071	GO:0006071(glycerol metabolic process),GO:0006629(lipid metabolic process)	-	GO:0008889(glycerophosphodiester phosphodiesterase activity),GO:0008081(phosphoric diester hydrolase activity)	-
evm.model.scf7180000000925.1321	Up	1.38019	4.88494e-07	2.30634e-06	-	-	-	-
evm.model.scf7180000000820.155	Up	1.37709	2.08616e-08	1.16313e-07	GO:0055114(oxidation-reduction process)	-	GO:0005506(iron ion binding),GO:0016705(oxidoreductase activity, acting on paired donors, with incorporation or reduction of molecular oxygen),GO:0020037(heme binding),GO:0004497(monooxygenase activity)	-
evm.model.scf7180000000807.849	Up	1.37444	6.93441e-08	3.62299e-07	GO:0016192(vesicle-mediated transport)	GO:0016020(membrane)	GO:0005515(protein binding)	04130 (SNARE interactions in vesicular transport)
evm.model.scf7180000000807.1008	Up	1.37439	2.27043e-08	1.26237e-07	GO:0008152(metabolic process)	-	GO:0016491(oxidoreductase activity)	00564 (Glycerophospholipid metabolism), 00565 (Ether lipid metabolism)
evm.model.scf7180000000809.1079	Up	1.37404	1.41095e-06	6.22565e-06	-	-	-	-
evm.model.scf7180000000818.266	Up	1.3735	4.79075e-06	1.94948e-05	-	-	GO:0046872(metal ion binding),GO:0003676(nucleic acid binding)	-
evm.model.scf7180000000809.138	Up	1.37286	2.60274e-08	1.43444e-07	GO:0006546(glycine catabolic process)	GO:0005737(cytoplasm)	GO:0004047(aminomethyltransferase activity)	-
evm.model.scf7180000000810.939	Up	1.37036	1.27845e-07	6.46108e-07	GO:0006355(regulation of transcription, DNA-templated)	-	GO:0003700(transcription factor activity, sequence-specific DNA binding),GO:0043565(sequence-specific DNA binding)	-
evm.model.scf7180000000818.231	Up	1.37001	0.000645915	0.00181221	-	-	GO:0005515(protein binding)	-
evm.model.scf7180000000820.153	Up	1.36908	1.05298e-07	5.37838e-07	GO:0008152(metabolic process)	-	GO:0016491(oxidoreductase activity)	-
evm.model.scf7180000000819.151	Up	1.36526	5.07501e-06	2.05517e-05	-	GO:0005615(extracellular space)	GO:0004222(metalloendopeptidase activity),GO:0008270(zinc ion binding)	-
evm.model.scf7180000000806.468	Up	1.36451	2.6094e-07	1.27389e-06	-	-	-	-
evm.model.scf7180000000809.935	Up	1.3627	2.21139e-07	1.08698e-06	-	-	-	-
evm.model.scf7180000000808.496	Up	1.3622	0.000163211	0.000513394	-	-	-	-
evm.model.scf7180000000818.119	Up	1.36089	0.000229161	0.000704307	-	-	GO:0005524(ATP binding),GO:0046872(metal ion binding)	-
evm.model.scf7180000000820.218	Up	1.3605	4.31289e-07	2.05071e-06	-	-	-	-
evm.model.scf7180000000806.623	Up	1.35811	2.00812e-05	7.41749e-05	-	-	-	-
evm.model.scf7180000000808.186	Up	1.35796	1.45968e-06	6.41533e-06	GO:0005975(carbohydrate metabolic process)	-	GO:0004553(hydrolase activity, hydrolyzing O-glycosyl compounds)	-
evm.model.scf7180000000811.348	Up	1.35796	2.53112e-07	1.23834e-06	-	-	-	-
evm.model.scf7180000000925.1258	Up	1.35612	2.85304e-07	1.38409e-06	-	-	-	-
evm.model.scf7180000000808.633	Up	1.35461	5.10923e-07	2.40433e-06	-	GO:0005622(intracellular)	GO:0003677(DNA binding)	-
evm.model.scf7180000000925.28	Up	1.35437	8.01076e-05	0.000266415	-	-	GO:0005515(protein binding)	-
evm.model.scf7180000000812.53	Up	1.35234	1.11725e-06	5.00892e-06	GO:0051603(proteolysis involved in cellular protein catabolic process)	GO:0005839(proteasome core complex)	GO:0004298(threonine-type endopeptidase activity),GO:0004175(endopeptidase activity)	03050 (Proteasome)
evm.model.scf7180000000808.34	Up	1.35185	1.36886e-06	6.06125e-06	GO:0006351(transcription, DNA-templated)	GO:0005634(nucleus)	GO:0003677(DNA binding),GO:0008270(zinc ion binding)	-
evm.model.scf7180000000807.660	Up	1.3514	1.65754e-07	8.23198e-07	-	-	-	-
evm.model.scf7180000000807.215	Up	1.35021	1.84329e-07	9.10049e-07	-	-	-	-
evm.model.scf7180000000808.871	Up	1.34953	2.85831e-06	1.20358e-05	GO:0006468(protein phosphorylation)	-	GO:0005524(ATP binding),GO:0004672(protein kinase activity),GO:0016772(transferase activity, transferring phosphorus-containing groups),GO:0004674(protein serine/threonine kinase activity)	-
evm.model.scf7180000000808.112	Up	1.34885	2.90674e-08	1.58977e-07	-	-	-	-
evm.model.scf7180000001079.64	Up	1.3466	5.81796e-08	3.07648e-07	GO:0055085(transmembrane transport)	-	-	-
evm.model.scf7180000000808.972	Up	1.34535	2.74802e-08	1.50788e-07	GO:0006810(transport)	GO:0016021(integral component of membrane)	-	-
evm.model.scf7180000000931.28	Up	1.34444	2.86954e-07	1.39075e-06	GO:0006351(transcription, DNA-templated)	GO:0005634(nucleus)	GO:0003677(DNA binding),GO:0008270(zinc ion binding)	-
evm.model.scf7180000000806.203	Up	1.34417	1.09191e-06	4.90406e-06	GO:0005975(carbohydrate metabolic process)	-	GO:0003824(catalytic activity),GO:0043169(cation binding)	-
evm.model.scf7180000000925.478	Up	1.34382	1.47989e-07	7.43053e-07	-	GO:0016020(membrane)	GO:0005524(ATP binding),GO:0016887(ATPase activity),GO:0000166(nucleotide binding),GO:0017111(nucleoside-triphosphatase activity),GO:0005515(protein binding)	-
evm.model.scf7180000000811.245	Up	1.3438	7.19999e-07	3.31827e-06	-	-	-	-
evm.model.scf7180000000811.592	Up	1.34209	1.63996e-07	8.15274e-07	-	-	-	-
evm.model.scf7180000000807.428	Up	1.34197	2.8335e-07	1.37527e-06	GO:0006637(acyl-CoA metabolic process)	-	GO:0047617(acyl-CoA hydrolase activity)	-
evm.model.scf7180000000925.120	Up	1.3409	5.79779e-08	3.06742e-07	GO:0055114(oxidation-reduction process)	-	GO:0016491(oxidoreductase activity)	-
evm.model.scf7180000000809.119	Up	1.34037	3.78823e-07	1.81759e-06	-	-	-	-
evm.model.scf7180000000807.606	Up	1.33903	6.76703e-07	3.1331e-06	-	-	-	-
evm.model.scf7180000001079.349	Up	1.33897	8.24688e-05	0.000273544	-	-	-	-
evm.model.scf7180000000810.119	Up	1.33852	0.00247552	0.00614568	-	-	-	-
evm.model.scf7180000000808.1087	Up	1.33807	1.79113e-06	7.79024e-06	-	-	-	-
evm.model.scf7180000000810.580	Up	1.33793	0.000134784	0.000429761	-	-	-	-
evm.model.scf7180000000816.250	Up	1.33788	3.74236e-07	1.79695e-06	-	-	-	-
evm.model.scf7180000000818.348	Up	1.33709	0.000502469	0.00144444	-	-	GO:0005515(protein binding)	-
evm.model.scf7180000000806.533	Up	1.337	7.33859e-08	3.81629e-07	-	-	-	-
evm.model.scf7180000000808.835	Up	1.33682	0.000116953	0.000377943	-	-	-	-
evm.model.scf7180000000810.197	Up	1.33681	9.34051e-07	4.23484e-06	-	-	GO:0016787(hydrolase activity)	-
evm.model.scf7180000000820.127	Up	1.33636	9.62645e-05	0.000315244	-	-	-	-
evm.model.scf7180000000811.550	Up	1.33552	3.10022e-05	0.000110532	GO:0008152(metabolic process)	-	GO:0016491(oxidoreductase activity)	-
evm.model.scf7180000000807.1242	Up	1.33507	1.2202e-07	6.18536e-07	-	-	-	-
evm.model.scf7180000000808.24	Up	1.33491	3.52589e-07	1.69658e-06	-	-	-	-
evm.model.scf7180000000931.138	Up	1.33312	7.61802e-06	2.99915e-05	-	-	-	-
evm.model.scf7180000000808.773	Up	1.33087	3.00609e-06	1.25947e-05	-	-	-	-
evm.model.scf7180000000809.564	Up	1.3297	4.93091e-07	2.32586e-06	GO:0008152(metabolic process)	-	GO:0016491(oxidoreductase activity)	00830 (Retinol metabolism)
evm.model.scf7180000000811.391	Up	1.32836	2.28992e-05	8.35701e-05	-	-	-	-
evm.model.scf7180000000931.155	Up	1.32831	7.5053e-07	3.45422e-06	-	-	-	-
evm.model.scf7180000000925.1394	Up	1.32772	4.1779e-07	1.99124e-06	-	-	-	-
evm.model.scf7180000001079.269	Up	1.32727	1.02841e-06	4.63547e-06	GO:0000160(phosphorelay signal transduction system),GO:0016310(phosphorylation),GO:0007165(signal transduction)	GO:0016020(membrane)	GO:0005524(ATP binding),GO:0000156(phosphorelay response regulator activity),GO:0016772(transferase activity, transferring phosphorus-containing groups),GO:0004871(signal transducer activity),GO:0000155(phosphorelay sensor kinase activity)	-
evm.model.scf7180000000810.429	Up	1.32654	4.97648e-06	2.01689e-05	GO:0055085(transmembrane transport),GO:0006810(transport)	GO:0016020(membrane),GO:0016021(integral component of membrane)	GO:0022891(substrate-specific transmembrane transporter activity),GO:0005215(transporter activity),GO:0022857(transmembrane transporter activity)	-
evm.model.scf7180000000824.159	Up	1.32649	1.26206e-07	6.38786e-07	-	-	-	-
evm.model.scf7180000000925.507	Up	1.32628	1.18408e-07	6.01742e-07	GO:0046856(phosphatidylinositol dephosphorylation)	-	-	-
evm.model.scf7180000000925.530	Up	1.32562	3.20383e-07	1.54754e-06	GO:0006468(protein phosphorylation)	-	GO:0004674(protein serine/threonine kinase activity),GO:0005524(ATP binding),GO:0004672(protein kinase activity),GO:0016772(transferase activity, transferring phosphorus-containing groups)	04340 (Hedgehog signaling pathway)
evm.model.scf7180000000809.545	Up	1.32552	9.16717e-08	4.71837e-07	GO:0009086(methionine biosynthetic process)	GO:0005737(cytoplasm)	GO:0004414(homoserine O-acetyltransferase activity)	00270 (Cysteine and methionine metabolism), 00920 (Sulfur metabolism)
evm.model.scf7180000000811.253	Up	1.32455	0.00370089	0.00882785	-	-	-	-
evm.model.scf7180000000931.136	Up	1.32342	0.00053482	0.00152392	GO:0006468(protein phosphorylation)	-	GO:0004672(protein kinase activity),GO:0005524(ATP binding),GO:0016772(transferase activity, transferring phosphorus-containing groups)	-
evm.model.scf7180000000808.610	Up	1.3227	0.00235001	0.00586597	-	-	-	-
evm.model.scf7180000000931.125	Up	1.32093	5.56923e-06	2.23921e-05	-	-	-	-
evm.model.scf7180000000931.114	Up	1.31985	0.000105126	0.000341701	GO:0055114(oxidation-reduction process)	GO:0005739(mitochondrion)	GO:0016491(oxidoreductase activity)	-
evm.model.scf7180000000821.158	Up	1.31917	1.62478e-07	8.08926e-07	-	-	-	-
evm.model.scf7180000000925.1501	Up	1.31823	1.12316e-06	5.03319e-06	GO:0006481(C-terminal protein methylation)	GO:0016021(integral component of membrane)	GO:0004671(protein C-terminal S-isoprenylcysteine carboxyl O-methyltransferase activity)	-
evm.model.scf7180000000811.440	Up	1.31751	1.11458e-06	5.00144e-06	-	-	-	-
evm.model.scf7180000000809.688	Up	1.31463	0.000645017	0.00181019	GO:0006633(fatty acid biosynthetic process),GO:0055114(oxidation-reduction process),GO:0006629(lipid metabolic process)	GO:0005783(endoplasmic reticulum),GO:0016020(membrane)	GO:0020037(heme binding),GO:0004768(stearoyl-CoA 9-desaturase activity),GO:0005506(iron ion binding),GO:0016717(oxidoreductase activity, acting on paired donors, with oxidation of a pair of donors resulting in the reduction of molecular oxygen to two molecules of water)	-
evm.model.scf7180000000807.29	Up	1.31406	4.50898e-07	2.13788e-06	-	-	GO:0005515(protein binding)	-
evm.model.scf7180000000824.94	Up	1.31316	2.291e-05	8.3579e-05	-	-	-	-
evm.model.scf7180000000821.13	Up	1.31228	0.000265371	0.000804521	-	-	-	-
evm.model.scf7180000000811.422	Up	1.31046	2.6305e-06	1.11372e-05	GO:0006810(transport),GO:0055085(transmembrane transport)	GO:0016020(membrane),GO:0016021(integral component of membrane)	GO:0005215(transporter activity),GO:0022891(substrate-specific transmembrane transporter activity),GO:0022857(transmembrane transporter activity)	-
evm.model.scf7180000000810.274	Up	1.31008	5.4024e-06	2.17634e-05	-	-	GO:0005515(protein binding),GO:0008080(N-acetyltransferase activity)	04330 (Notch signaling pathway), 05166 (HTLV-I infection)
evm.model.scf7180000000819.434	Up	1.31	9.58646e-05	0.000314242	-	-	-	-
evm.model.scf7180000000810.747	Up	1.30835	4.35435e-07	2.06847e-06	-	GO:0016020(membrane)	-	-
evm.model.scf7180000000925.598	Up	1.30679	0.000121896	0.000392498	-	-	-	-
evm.model.scf7180000000807.1007	Up	1.3056	0.000312893	0.000936999	-	-	-	-
evm.model.scf7180000000925.965	Up	1.30517	6.22564e-07	2.89325e-06	-	-	-	-
evm.model.scf7180000000925.1443	Up	1.30485	1.75808e-07	8.70548e-07	-	-	-	-
evm.model.scf7180000000810.544	Up	1.30476	6.50346e-07	3.01802e-06	-	-	GO:0008483(transaminase activity),GO:0030170(pyridoxal phosphate binding),GO:0003824(catalytic activity)	00250 (Alanine, aspartate and glutamate metabolism), 00280 (Valine, leucine and isoleucine degradation), 00410 (beta-Alanine metabolism), 00640 (Propanoate metabolism), 00650 (Butanoate metabolism)
evm.model.scf7180000000808.575	Up	1.30444	0.000630248	0.00177271	-	-	-	-
evm.model.scf7180000000816.203	Up	1.30386	0.000353916	0.00104582	GO:0006810(transport),GO:0055085(transmembrane transport)	GO:0016020(membrane),GO:0016021(integral component of membrane)	GO:0005215(transporter activity),GO:0022891(substrate-specific transmembrane transporter activity),GO:0022857(transmembrane transporter activity)	-
evm.model.scf7180000001079.154	Up	1.30324	2.18195e-07	1.07356e-06	-	-	-	-
evm.model.scf7180000000808.100	Up	1.30237	6.43943e-07	2.99108e-06	GO:0005991(trehalose metabolic process),GO:0005993(trehalose catabolic process)	GO:0005737(cytoplasm)	GO:0004555(alpha,alpha-trehalase activity),GO:0003824(catalytic activity),GO:0005509(calcium ion binding)	00500 (Starch and sucrose metabolism)
evm.model.scf7180000000809.179	Up	1.3003	2.55464e-06	1.08434e-05	-	-	-	-
evm.model.scf7180000000808.729	Up	1.29923	2.53164e-07	1.23834e-06	GO:0006468(protein phosphorylation)	-	GO:0004672(protein kinase activity),GO:0005524(ATP binding),GO:0004674(protein serine/threonine kinase activity),GO:0016772(transferase activity, transferring phosphorus-containing groups)	-
evm.model.scf7180000000807.62	Up	1.29774	2.88903e-05	0.00010359	-	-	-	-
evm.model.scf7180000000925.705	Up	1.29651	1.02124e-07	5.22692e-07	-	-	-	-
evm.model.scf7180000000806.70	Up	1.29604	9.31141e-07	4.22546e-06	GO:0055114(oxidation-reduction process),GO:0006979(response to oxidative stress),GO:0030091(protein repair)	-	GO:0008113(peptide-methionine (S)-S-oxide reductase activity),GO:0016671(oxidoreductase activity, acting on a sulfur group of donors, disulfide as acceptor)	-
evm.model.scf7180000000806.568	Up	1.29594	1.69689e-07	8.41491e-07	-	-	-	-
evm.model.scf7180000000808.592	Up	1.29588	4.83617e-06	1.96557e-05	-	-	-	-
evm.model.scf7180000000810.398	Up	1.29519	8.34878e-06	3.26255e-05	-	-	-	-
evm.model.scf7180000000809.529	Up	1.29472	1.06303e-06	4.78291e-06	GO:0008152(metabolic process)	-	GO:0003824(catalytic activity)	00280 (Valine, leucine and isoleucine degradation)
evm.model.scf7180000000807.141	Up	1.29378	1.21727e-07	6.17359e-07	-	-	-	-
evm.model.scf7180000000824.12	Up	1.29104	0.00103563	0.0027993	-	GO:0016021(integral component of membrane)	-	04146 (Peroxisome)
evm.model.scf7180000000807.1401	Up	1.29056	1.13665e-06	5.08907e-06	-	-	-	-
evm.model.scf7180000000807.210	Up	1.28895	1.26846e-06	5.65241e-06	-	-	-	-
evm.model.scf7180000000808.41	Up	1.28737	9.88116e-07	4.47391e-06	-	-	GO:0003676(nucleic acid binding)	-
evm.model.scf7180000000807.1510	Up	1.28713	8.03502e-06	3.14851e-05	GO:0033014(tetrapyrrole biosynthetic process)	-	GO:0004418(hydroxymethylbilane synthase activity)	00860 (Porphyrin and chlorophyll metabolism)
evm.model.scf7180000000925.1286	Up	1.28713	9.17799e-07	4.1668e-06	-	-	-	-
evm.model.scf7180000000811.400	Up	1.28646	2.85635e-07	1.38503e-06	GO:0007165(signal transduction)	-	-	-
evm.model.scf7180000000925.1467	Up	1.28645	3.65328e-05	0.000129059	-	-	-	-
evm.model.scf7180000000925.1274	Up	1.28574	2.15483e-05	7.89555e-05	-	-	-	-
evm.model.scf7180000000820.34	Up	1.28569	9.14023e-07	4.15341e-06	GO:0008152(metabolic process),GO:0000162(tryptophan biosynthetic process)	-	GO:0016757(transferase activity, transferring glycosyl groups),GO:0004048(anthranilate phosphoribosyltransferase activity)	00400 (Phenylalanine, tyrosine and tryptophan biosynthesis)
evm.model.scf7180000000808.47	Up	1.2854	2.0415e-07	1.00544e-06	-	-	-	-
evm.model.scf7180000000808.300	Up	1.28134	1.43125e-05	5.40704e-05	-	-	-	-
evm.model.scf7180000000811.753	Up	1.28091	2.55049e-07	1.24634e-06	GO:0030328(prenylcysteine catabolic process),GO:0055114(oxidation-reduction process)	-	GO:0016670(oxidoreductase activity, acting on a sulfur group of donors, oxygen as acceptor)	-
evm.model.scf7180000000807.904	Up	1.28024	0.000303804	0.000911955	GO:0006544(glycine metabolic process),GO:0055114(oxidation-reduction process),GO:0006546(glycine catabolic process)	-	GO:0003824(catalytic activity),GO:0030170(pyridoxal phosphate binding),GO:0004375(glycine dehydrogenase (decarboxylating) activity)	00260 (Glycine, serine and threonine metabolism)
evm.model.scf7180000000816.45	Up	1.27859	3.75155e-06	1.55174e-05	-	-	-	-
evm.model.scf7180000000810.612	Up	1.2782	0.00140758	0.00370015	-	-	-	-
evm.model.scf7180000000925.1352	Up	1.27816	4.41458e-05	0.000154005	GO:0008152(metabolic process)	-	GO:0008168(methyltransferase activity)	-
evm.model.scf7180000000808.436	Up	1.27739	3.38336e-07	1.63094e-06	GO:0006629(lipid metabolic process),GO:0045454(cell redox homeostasis)	GO:0005737(cytoplasm),GO:0016021(integral component of membrane)	GO:0016627(oxidoreductase activity, acting on the CH-CH group of donors)	-
evm.model.scf7180000000807.1050	Up	1.2757	1.02125e-06	4.60731e-06	-	-	-	-
evm.model.scf7180000001079.26	Up	1.27404	0.00196685	0.00498509	-	-	-	-
evm.model.scf7180000000809.728	Up	1.27228	3.69472e-05	0.000130432	-	-	-	-
evm.model.scf7180000000806.225	Up	1.27185	3.10242e-06	1.29767e-05	GO:0006334(nucleosome assembly)	GO:0000786(nucleosome)	GO:0003677(DNA binding)	-
evm.model.scf7180000000811.506	Up	1.27076	1.00533e-06	4.54367e-06	-	-	-	-
evm.model.scf7180000000811.494	Up	1.27021	4.06805e-07	1.94165e-06	-	-	GO:0003676(nucleic acid binding),GO:0005524(ATP binding),GO:0004386(helicase activity)	-
evm.model.scf7180000000818.4	Up	1.26979	0.00167384	0.00432204	GO:0046654(tetrahydrofolate biosynthetic process)	GO:0005737(cytoplasm)	GO:0003934(GTP cyclohydrolase I activity)	00790 (Folate biosynthesis)
evm.model.scf7180000000925.975	Up	1.26722	7.56902e-07	3.48196e-06	-	-	-	-
evm.model.scf7180000000925.829	Up	1.26651	9.33291e-07	4.23331e-06	-	-	-	-
evm.model.scf7180000000807.658	Up	1.26583	1.4953e-06	6.56267e-06	-	-	-	-
evm.model.scf7180000000806.236	Up	1.26299	1.31719e-06	5.84016e-06	GO:0006511(ubiquitin-dependent protein catabolic process)	-	GO:0036459(thiol-dependent ubiquitinyl hydrolase activity)	-
evm.model.scf7180000000810.1035	Up	1.2619	1.84177e-06	7.98974e-06	-	-	GO:0005515(protein binding),GO:0016791(phosphatase activity)	-
evm.model.scf7180000000809.1090	Up	1.26188	5.61553e-07	2.62659e-06	-	-	-	-
evm.model.scf7180000000807.518	Up	1.26142	5.25417e-06	2.11918e-05	-	GO:0016021(integral component of membrane)	-	-
evm.model.scf7180000000925.1222	Up	1.26087	9.72759e-07	4.40835e-06	-	GO:0016020(membrane)	GO:0000166(nucleotide binding)	-
evm.model.scf7180000000825.49	Up	1.2593	4.46199e-06	1.82308e-05	-	-	-	-
evm.model.scf7180000000925.710	Up	1.25604	2.26034e-06	9.66369e-06	-	-	-	-
evm.model.scf7180000000807.111	Up	1.25453	1.32438e-06	5.86945e-06	-	-	GO:0005515(protein binding),GO:0008270(zinc ion binding)	-
evm.model.scf7180000000925.1111	Up	1.25426	2.60391e-07	1.27183e-06	-	-	-	-
evm.model.scf7180000000811.192	Up	1.25373	7.28177e-06	2.87691e-05	-	-	-	00600 (Sphingolipid metabolism)
evm.model.scf7180000000818.40	Up	1.25151	6.93528e-05	0.000232883	-	-	-	-
evm.model.scf7180000000820.103	Up	1.25053	4.41899e-05	0.000154105	GO:0005975(carbohydrate metabolic process)	-	GO:0004553(hydrolase activity, hydrolyzing O-glycosyl compounds)	-
evm.model.scf7180000000807.1292	Up	1.24943	2.50952e-06	1.067e-05	-	-	-	-
evm.model.scf7180000000818.219	Up	1.24883	1.25923e-06	5.61541e-06	-	-	-	-
evm.model.scf7180000000807.536	Up	1.24848	0.000369967	0.00109101	-	-	GO:0003968(RNA-directed RNA polymerase activity),GO:0005515(protein binding)	-
evm.model.scf7180000000819.262	Up	1.24817	4.1277e-06	1.69546e-05	-	-	-	-
evm.model.scf7180000000810.882	Up	1.24801	3.29747e-05	0.00011719	GO:0055114(oxidation-reduction process)	-	GO:0016491(oxidoreductase activity)	-
evm.model.scf7180000000807.1030	Up	1.24799	3.77908e-05	0.000133222	-	-	GO:0004222(metalloendopeptidase activity)	-
evm.model.scf7180000000809.572	Up	1.24654	6.33181e-06	2.52845e-05	-	-	-	-
evm.model.scf7180000000808.530	Up	1.2451	2.91132e-06	1.22385e-05	-	-	-	-
evm.model.scf7180000000808.371	Up	1.24433	2.51365e-06	1.0683e-05	-	-	-	-
evm.model.scf7180000000819.172	Up	1.24426	1.35628e-06	6.00819e-06	GO:0006810(transport),GO:0055085(transmembrane transport)	GO:0016021(integral component of membrane),GO:0016020(membrane)	GO:0005524(ATP binding),GO:0042626(ATPase activity, coupled to transmembrane movement of substances),GO:0016887(ATPase activity),GO:0000166(nucleotide binding),GO:0017111(nucleoside-triphosphatase activity)	-
evm.model.scf7180000000807.157	Up	1.24317	2.16829e-06	9.28992e-06	-	-	-	-
evm.model.scf7180000000806.266	Up	1.24277	5.99233e-06	2.39956e-05	GO:0008652(cellular amino acid biosynthetic process),GO:0008152(metabolic process)	-	GO:0004072(aspartate kinase activity),GO:0016597(amino acid binding)	00260 (Glycine, serine and threonine metabolism), 00270 (Cysteine and methionine metabolism), 00300 (Lysine biosynthesis)
evm.model.scf7180000000811.845	Up	1.24079	7.33754e-05	0.000245162	-	-	-	-
evm.model.scf7180000000807.1459	Up	1.24068	0.000301397	0.000905543	-	-	GO:0008270(zinc ion binding),GO:0016787(hydrolase activity),GO:0003824(catalytic activity)	00240 (Pyrimidine metabolism), 00330 (Arginine and proline metabolism)
evm.model.scf7180000000807.643	Up	1.24019	4.32885e-06	1.77157e-05	-	-	-	-
evm.model.scf7180000000807.306	Up	1.2364	5.62128e-07	2.62806e-06	-	-	-	-
evm.model.scf7180000000931.100	Up	1.23605	4.79858e-06	1.95188e-05	-	-	GO:0003824(catalytic activity)	-
evm.model.scf7180000000807.876	Up	1.2353	5.44682e-07	2.55243e-06	-	-	-	-
evm.model.scf7180000000808.543	Up	1.23463	6.40733e-06	2.55555e-05	-	-	-	-
evm.model.scf7180000000820.192	Up	1.23437	0.00053366	0.00152153	-	-	-	-
evm.model.scf7180000000925.102	Up	1.23287	2.0659e-05	7.60297e-05	-	-	-	-
evm.model.scf7180000000810.539	Up	1.2327	7.08661e-07	3.27052e-06	-	-	GO:0005515(protein binding),GO:0008270(zinc ion binding)	-
evm.model.scf7180000000809.340	Up	1.23104	3.07921e-06	1.28903e-05	-	-	-	00240 (Pyrimidine metabolism)
evm.model.scf7180000000925.1370	Up	1.22973	9.65733e-06	3.74767e-05	-	-	-	-
evm.model.scf7180000000810.947	Up	1.22965	1.31411e-06	5.82908e-06	-	-	-	-
evm.model.scf7180000000925.274	Up	1.22766	6.3416e-06	2.53135e-05	GO:0055114(oxidation-reduction process)	-	GO:0008270(zinc ion binding),GO:0016491(oxidoreductase activity),GO:0016747(transferase activity, transferring acyl groups other than amino-acyl groups)	-
evm.model.scf7180000000806.419	Up	1.22726	0.00235157	0.00586696	GO:0006468(protein phosphorylation)	-	GO:0004672(protein kinase activity),GO:0005524(ATP binding),GO:0016772(transferase activity, transferring phosphorus-containing groups),GO:0004674(protein serine/threonine kinase activity)	-
evm.model.scf7180000000811.164	Up	1.22708	3.39477e-05	0.000120563	-	-	-	-
evm.model.scf7180000000807.160	Up	1.22592	0.0021708	0.00545252	GO:0055114(oxidation-reduction process)	-	GO:0016491(oxidoreductase activity),GO:0008270(zinc ion binding),GO:0016747(transferase activity, transferring acyl groups other than amino-acyl groups)	-
evm.model.scf7180000000807.663	Up	1.22509	4.84466e-06	1.96823e-05	-	-	GO:0016798(hydrolase activity, acting on glycosyl bonds)	-
evm.model.scf7180000000808.242	Up	1.2241	6.88441e-07	3.18305e-06	-	-	GO:0005525(GTP binding)	-
evm.model.scf7180000000809.528	Up	1.22367	2.7663e-06	1.16679e-05	-	-	-	-
evm.model.scf7180000000808.398	Up	1.22288	0.00104585	0.00282235	-	-	-	-
evm.model.scf7180000000807.837	Up	1.22283	1.46715e-05	5.52699e-05	GO:0006468(protein phosphorylation)	-	GO:0004674(protein serine/threonine kinase activity),GO:0005524(ATP binding),GO:0004672(protein kinase activity),GO:0016772(transferase activity, transferring phosphorus-containing groups)	-
evm.model.scf7180000000810.315	Up	1.22229	7.25532e-06	2.86759e-05	GO:0016192(vesicle-mediated transport)	-	-	-
evm.model.scf7180000000809.713	Up	1.22201	1.27811e-06	5.69201e-06	-	-	-	-
evm.model.scf7180000000821.40	Up	1.22197	8.03043e-06	3.14794e-05	GO:0055114(oxidation-reduction process)	-	GO:0004499(N,N-dimethylaniline monooxygenase activity),GO:0050660(flavin adenine dinucleotide binding),GO:0050661(NADP binding)	-
evm.model.scf7180000000807.467	Up	1.22031	6.80068e-07	3.14723e-06	-	-	-	-
evm.model.scf7180000000925.543	Up	1.21994	3.45966e-06	1.43871e-05	GO:0006508(proteolysis)	GO:0005737(cytoplasm)	GO:0008239(dipeptidyl-peptidase activity)	-
evm.model.scf7180000000931.66	Up	1.21861	2.25717e-05	8.24645e-05	GO:0006468(protein phosphorylation)	-	GO:0004672(protein kinase activity),GO:0005524(ATP binding),GO:0004674(protein serine/threonine kinase activity),GO:0016772(transferase activity, transferring phosphorus-containing groups)	-
evm.model.scf7180000000809.679	Up	1.21806	6.99135e-07	3.22952e-06	-	-	GO:0020037(heme binding)	-
evm.model.scf7180000000925.501	Up	1.21776	1.20783e-06	5.39099e-06	-	-	-	-
evm.model.scf7180000000808.874	Up	1.21702	0.00298619	0.0072874	-	-	-	-
evm.model.scf7180000000811.797	Up	1.21695	9.99783e-07	4.52266e-06	GO:0006508(proteolysis)	GO:0016020(membrane)	GO:0004222(metalloendopeptidase activity)	-
evm.model.scf7180000000925.1112	Up	1.21693	3.08155e-06	1.28947e-05	-	-	GO:0005515(protein binding)	-
evm.model.scf7180000000925.969	Up	1.21693	3.62171e-06	1.50237e-05	GO:0009073(aromatic amino acid family biosynthetic process),GO:0009058(biosynthetic process)	-	GO:0003849(3-deoxy-7-phosphoheptulonate synthase activity),GO:0003824(catalytic activity)	00400 (Phenylalanine, tyrosine and tryptophan biosynthesis)
evm.model.scf7180000000825.44	Up	1.21544	0.00272162	0.00670527	-	-	GO:0005515(protein binding)	-
evm.model.scf7180000000806.526	Up	1.215	0.000318008	0.000950053	GO:0055114(oxidation-reduction process)	-	GO:0005506(iron ion binding),GO:0016705(oxidoreductase activity, acting on paired donors, with incorporation or reduction of molecular oxygen),GO:0020037(heme binding)	-
evm.model.scf7180000000810.351	Up	1.2148	0.00088631	0.0024257	GO:0006508(proteolysis)	-	GO:0008236(serine-type peptidase activity),GO:0004252(serine-type endopeptidase activity)	-
evm.model.scf7180000000925.106	Up	1.21467	1.27946e-06	5.69549e-06	GO:0006367(transcription initiation from RNA polymerase II promoter)	GO:0005669(transcription factor TFIID complex)	-	03022 (Basal transcription factors)
evm.model.scf7180000000810.560	Up	1.21373	2.20703e-05	8.07798e-05	-	-	-	-
evm.model.scf7180000000818.208	Up	1.21355	3.73162e-06	1.54413e-05	-	-	-	-
evm.model.scf7180000000811.806	Up	1.21268	1.04563e-06	4.71095e-06	-	-	-	-
evm.model.scf7180000000931.108	Up	1.21266	4.0398e-06	1.66134e-05	GO:0006355(regulation of transcription, DNA-templated)	GO:0005634(nucleus)	GO:0046872(metal ion binding),GO:0003676(nucleic acid binding),GO:0003700(transcription factor activity, sequence-specific DNA binding)	04011 (MAPK signaling pathway - yeast)
evm.model.scf7180000000925.239	Up	1.21218	2.2725e-06	9.71154e-06	GO:0006508(proteolysis)	-	GO:0004190(aspartic-type endopeptidase activity)	-
evm.model.scf7180000000819.321	Up	1.21005	8.54046e-06	3.33357e-05	GO:0006355(regulation of transcription, DNA-templated),GO:0006351(transcription, DNA-templated)	GO:0005634(nucleus)	GO:0000981(RNA polymerase II transcription factor activity, sequence-specific DNA binding),GO:0008270(zinc ion binding),GO:0003677(DNA binding),GO:0051536(iron-sulfur cluster binding)	-
evm.model.scf7180000001079.326	Up	1.20866	0.000120121	0.00038706	GO:0008152(metabolic process)	-	GO:0016491(oxidoreductase activity)	-
evm.model.scf7180000000925.1375	Up	1.20806	0.00244512	0.00608071	-	-	GO:0005515(protein binding)	-
evm.model.scf7180000000809.233	Up	1.20801	4.46094e-06	1.82308e-05	GO:0008152(metabolic process)	-	GO:0016491(oxidoreductase activity)	-
evm.model.scf7180000000807.915	Up	1.20793	1.63263e-06	7.12867e-06	-	-	-	-
evm.model.scf7180000000806.43	Up	1.20789	2.30077e-05	8.39049e-05	-	-	GO:0046872(metal ion binding),GO:0003676(nucleic acid binding)	-
evm.model.scf7180000000808.410	Up	1.20554	4.59908e-06	1.87757e-05	-	-	-	-
evm.model.scf7180000000811.428	Up	1.20553	0.00262413	0.0064794	-	-	-	-
evm.model.scf7180000000806.192	Up	1.20483	0.000805487	0.0022245	-	-	GO:0003677(DNA binding),GO:0005524(ATP binding),GO:0003676(nucleic acid binding),GO:0008026(ATP-dependent helicase activity),GO:0004386(helicase activity)	-
evm.model.scf7180000000818.254	Up	1.20395	2.52952e-05	9.14504e-05	GO:0006629(lipid metabolic process)	-	GO:0004806(triglyceride lipase activity)	-
evm.model.scf7180000000806.108	Up	1.20249	0.00129629	0.00343455	GO:0007186(G-protein coupled receptor signaling pathway)	GO:0016020(membrane),GO:0016021(integral component of membrane)	GO:0004934(mating-type alpha-factor pheromone receptor activity),GO:0004932(mating-type factor pheromone receptor activity)	-
evm.model.scf7180000000809.22	Up	1.19974	1.42516e-05	5.39103e-05	GO:0005975(carbohydrate metabolic process)	-	GO:0003824(catalytic activity),GO:0030246(carbohydrate binding)	-
evm.model.scf7180000000925.1077	Up	1.19765	6.04118e-06	2.41816e-05	GO:0055085(transmembrane transport)	GO:0016021(integral component of membrane)	-	-
evm.model.scf7180000000812.76	Up	1.19498	0.0031164	0.00757389	-	-	GO:0003676(nucleic acid binding),GO:0004386(helicase activity),GO:0005524(ATP binding)	-
evm.model.scf7180000000925.809	Up	1.19477	1.75334e-05	6.5292e-05	GO:0006694(steroid biosynthetic process),GO:0055114(oxidation-reduction process)	-	GO:0003854(3-beta-hydroxy-delta5-steroid dehydrogenase activity),GO:0016616(oxidoreductase activity, acting on the CH-OH group of donors, NAD or NADP as acceptor)	00100 (Steroid biosynthesis)
evm.model.scf7180000000925.715	Up	1.19451	1.85927e-05	6.90833e-05	-	-	-	-
evm.model.scf7180000000807.684	Up	1.1927	1.59947e-05	5.98061e-05	-	-	GO:0019239(deaminase activity)	-
evm.model.scf7180000000808.267	Up	1.19241	7.75041e-06	3.04411e-05	-	-	-	-
evm.model.scf7180000000807.1252	Up	1.19111	0.00278692	0.00683932	GO:0005975(carbohydrate metabolic process)	-	GO:0004553(hydrolase activity, hydrolyzing O-glycosyl compounds)	-
evm.model.scf7180000000806.436	Up	1.19016	5.16075e-06	2.08568e-05	-	-	-	-
evm.model.scf7180000000818.299	Up	1.18937	0.000133563	0.000426409	-	-	-	-
evm.model.scf7180000000807.1460	Up	1.1889	1.8032e-06	7.83935e-06	-	-	-	-
evm.model.scf7180000000821.195	Up	1.1884	2.95146e-05	0.000105619	-	-	-	-
evm.model.scf7180000000811.284	Up	1.1875	6.95109e-06	2.75276e-05	GO:0055114(oxidation-reduction process)	-	GO:0016705(oxidoreductase activity, acting on paired donors, with incorporation or reduction of molecular oxygen),GO:0005506(iron ion binding),GO:0020037(heme binding)	-
evm.model.scf7180000000806.299	Up	1.18477	2.10553e-06	9.04415e-06	-	-	-	-
evm.model.scf7180000000809.278	Up	1.18439	1.42652e-06	6.28662e-06	-	GO:0016020(membrane)	GO:0004571(mannosyl-oligosaccharide 1,2-alpha-mannosidase activity),GO:0005509(calcium ion binding)	04141 (Protein processing in endoplasmic reticulum)
evm.model.scf7180000000808.91	Up	1.18394	6.68416e-06	2.6628e-05	GO:0070588(calcium ion transmembrane transport),GO:0006812(cation transport)	GO:0016020(membrane),GO:0016021(integral component of membrane)	GO:0000166(nucleotide binding),GO:0046872(metal ion binding),GO:0005388(calcium-transporting ATPase activity),GO:0005524(ATP binding),GO:0019829(cation-transporting ATPase activity)	-
evm.model.scf7180000000925.1248	Up	1.18371	2.03355e-06	8.75368e-06	GO:0009073(aromatic amino acid family biosynthetic process),GO:0046417(chorismate metabolic process)	-	GO:0004106(chorismate mutase activity)	00400 (Phenylalanine, tyrosine and tryptophan biosynthesis)
evm.model.scf7180000000925.8	Up	1.1835	2.96374e-05	0.000106005	-	-	-	-
evm.model.scf7180000000806.512	Up	1.18285	1.90159e-05	7.04731e-05	-	-	-	-
evm.model.scf7180000000810.75	Up	1.18188	0.00154267	0.00402056	-	-	GO:0016757(transferase activity, transferring glycosyl groups)	-
evm.model.scf7180000000808.1082	Up	1.18185	0.000580377	0.00164486	-	-	-	04144 (Endocytosis)
evm.model.scf7180000000807.345	Up	1.18127	5.09586e-06	2.06278e-05	-	-	GO:0005515(protein binding)	04062 (Chemokine signaling pathway), 04723 (Retrograde endocannabinoid signaling), 04724 (Glutamatergic synapse), 04725 (Cholinergic synapse), 04726 (Serotonergic synapse), 04727 (GABAergic synapse), 04728 (Dopaminergic synapse), 04742 (Taste transduction), 05032 (Morphine addiction)
evm.model.scf7180000000818.121	Up	1.18112	1.40808e-06	6.2171e-06	GO:0015031(protein transport),GO:0042147(retrograde transport, endosome to Golgi)	GO:0030904(retromer complex)	GO:0035091(phosphatidylinositol binding),GO:0032266(phosphatidylinositol-3-phosphate binding)	-
evm.model.scf7180000000810.871	Up	1.18101	3.77334e-06	1.55947e-05	-	-	GO:0020037(heme binding)	-
evm.model.scf7180000000819.210	Up	1.18081	0.00389012	0.00923536	GO:0055114(oxidation-reduction process)	-	GO:0005506(iron ion binding),GO:0016705(oxidoreductase activity, acting on paired donors, with incorporation or reduction of molecular oxygen),GO:0020037(heme binding)	-
evm.model.scf7180000000809.1144	Up	1.18068	0.00162559	0.00421045	-	-	-	-
evm.model.scf7180000000809.1089	Up	1.17959	2.98524e-06	1.25126e-05	GO:0006508(proteolysis)	-	GO:0004185(serine-type carboxypeptidase activity)	-
evm.model.scf7180000000825.15	Up	1.17888	0.000748021	0.00207952	-	-	-	-
evm.model.scf7180000000811.869	Up	1.17814	5.67786e-06	2.27909e-05	GO:0007165(signal transduction)	GO:0005856(cytoskeleton),GO:0005622(intracellular)	GO:0005515(protein binding)	-
evm.model.scf7180000000925.1153	Up	1.17718	1.64994e-05	6.15786e-05	-	-	-	-
evm.model.scf7180000000808.77	Up	1.17699	4.11804e-05	0.000144361	-	-	-	-
evm.model.scf7180000000821.66	Up	1.17612	2.63938e-06	1.11701e-05	-	-	GO:0005515(protein binding)	-
evm.model.scf7180000001079.308	Up	1.17561	2.09172e-06	8.98865e-06	-	-	-	-
evm.model.scf7180000000806.188	Up	1.17554	1.94572e-06	8.40441e-06	-	-	GO:0016881(acid-amino acid ligase activity)	04120 (Ubiquitin mediated proteolysis), 04141 (Protein processing in endoplasmic reticulum), 05012 (Parkinson's disease)
evm.model.scf7180000000810.298	Up	1.17553	6.8694e-05	0.000230748	-	-	-	-
evm.model.scf7180000000824.234	Up	1.17355	0.00328698	0.00793662	GO:0008152(metabolic process),GO:0055114(oxidation-reduction process)	-	GO:0016491(oxidoreductase activity),GO:0016620(oxidoreductase activity, acting on the aldehyde or oxo group of donors, NAD or NADP as acceptor)	-
evm.model.scf7180000000811.530	Up	1.17307	0.000149398	0.000472459	GO:0032259(methylation)	-	GO:0008168(methyltransferase activity)	-
evm.model.scf7180000000807.81	Up	1.17266	0.00108071	0.00291019	-	-	-	-
evm.model.scf7180000000810.563	Up	1.17066	0.000575389	0.00163165	GO:0006508(proteolysis)	-	GO:0004197(cysteine-type endopeptidase activity)	-
evm.model.scf7180000000810.895	Up	1.16951	9.69598e-05	0.000317259	GO:0008152(metabolic process)	-	GO:0016491(oxidoreductase activity)	00061 (Fatty acid biosynthesis), 01040 (Biosynthesis of unsaturated fatty acids)
evm.model.scf7180000000821.81	Up	1.16928	1.7476e-06	7.6108e-06	-	-	-	-
evm.model.scf7180000000808.652	Up	1.16913	0.00230218	0.00575373	-	-	GO:0046872(metal ion binding)	-
evm.model.scf7180000000810.1064	Up	1.16778	4.69199e-05	0.000163003	-	-	-	-
evm.model.scf7180000000808.655	Up	1.16769	3.97073e-05	0.000139636	-	-	GO:0016787(hydrolase activity)	-
evm.model.scf7180000000807.829	Up	1.16768	1.0264e-05	3.96519e-05	-	-	-	-
evm.model.scf7180000000810.125	Up	1.16753	2.68981e-05	9.69316e-05	-	-	-	-
evm.model.scf7180000000806.668	Up	1.16388	2.03974e-06	8.77307e-06	-	-	-	-
evm.model.scf7180000000811.392	Up	1.16341	0.000257772	0.000783847	-	-	-	-
evm.model.scf7180000000925.752	Up	1.16327	6.72737e-06	2.67683e-05	-	-	-	-
evm.model.scf7180000000925.818	Up	1.16258	9.28505e-06	3.61017e-05	GO:0006468(protein phosphorylation)	-	GO:0016772(transferase activity, transferring phosphorus-containing groups),GO:0005524(ATP binding),GO:0004674(protein serine/threonine kinase activity),GO:0004672(protein kinase activity)	04012 (ErbB signaling pathway), 04062 (Chemokine signaling pathway), 04110 (Cell cycle), 04310 (Wnt signaling pathway), 04340 (Hedgehog signaling pathway), 04360 (Axon guidance), 04510 (Focal adhesion), 04660 (T cell receptor signaling pathway), 04662 (B cell receptor signaling pathway), 04711 (Circadian rhythm - fly), 04722 (Neurotrophin signaling pathway), 04728 (Dopaminergic synapse), 04910 (I…
evm.model.scf7180000000925.622	Up	1.16216	6.92234e-06	2.74462e-05	GO:0006508(proteolysis)	-	GO:0004222(metalloendopeptidase activity),GO:0008237(metallopeptidase activity)	-
evm.model.scf7180000000925.1008	Up	1.16098	6.12542e-05	0.000208123	-	-	-	-
evm.model.scf7180000000809.89	Up	1.16023	2.0398e-06	8.77307e-06	-	GO:0005737(cytoplasm)	GO:0033925(mannosyl-glycoprotein endo-beta-N-acetylglucosaminidase activity)	00511 (Other glycan degradation)
evm.model.scf7180000000925.373	Up	1.16004	0.000194765	0.000605634	-	-	-	-
evm.model.scf7180000000806.314	Up	1.16003	4.21517e-06	1.72786e-05	-	-	GO:0005515(protein binding)	-
evm.model.scf7180000000820.72	Up	1.15908	0.000579138	0.00164182	-	-	GO:0000166(nucleotide binding),GO:0003676(nucleic acid binding)	-
evm.model.scf7180000000808.416	Up	1.15899	2.31948e-05	8.45259e-05	GO:0008152(metabolic process),GO:0005975(carbohydrate metabolic process)	-	GO:0003824(catalytic activity),GO:0016832(aldehyde-lyase activity)	-
evm.model.scf7180000000807.961	Up	1.1589	6.84271e-05	0.000229987	GO:0005975(carbohydrate metabolic process)	-	GO:0004553(hydrolase activity, hydrolyzing O-glycosyl compounds),GO:0004563(beta-N-acetylhexosaminidase activity)	-
evm.model.scf7180000000925.201	Up	1.15883	2.23128e-06	9.54755e-06	-	GO:0016021(integral component of membrane)	-	-
evm.model.scf7180000000807.1477	Up	1.15824	0.000335766	0.000998117	GO:0008152(metabolic process)	-	GO:0003824(catalytic activity)	-
evm.model.scf7180000000809.193	Up	1.1579	0.000598743	0.00169119	-	-	-	-
evm.model.scf7180000000809.1048	Up	1.15677	6.50253e-06	2.5925e-05	-	GO:0016020(membrane),GO:0016021(integral component of membrane)	GO:0008158(hedgehog receptor activity)	04142 (Lysosome)
evm.model.scf7180000000807.526	Up	1.15544	0.000340702	0.00101154	-	-	-	-
evm.model.scf7180000000811.549	Up	1.15516	3.7815e-06	1.5622e-05	-	-	-	-
evm.model.scf7180000000807.947	Up	1.15479	4.62417e-06	1.88628e-05	-	-	GO:0019239(deaminase activity)	-
evm.model.scf7180000000807.220	Up	1.15321	1.00421e-05	3.88497e-05	GO:0008152(metabolic process)	-	GO:0008168(methyltransferase activity)	-
evm.model.scf7180000000809.1142	Up	1.15304	0.0013918	0.00366537	GO:0055114(oxidation-reduction process)	-	GO:0005506(iron ion binding),GO:0016705(oxidoreductase activity, acting on paired donors, with incorporation or reduction of molecular oxygen),GO:0020037(heme binding)	-
evm.model.scf7180000000808.67	Up	1.15111	9.61041e-05	0.000314822	GO:0016311(dephosphorylation),GO:0006470(protein dephosphorylation)	-	GO:0016791(phosphatase activity),GO:0004725(protein tyrosine phosphatase activity),GO:0008138(protein tyrosine/serine/threonine phosphatase activity)	-
evm.model.scf7180000000925.121	Up	1.1507	0.00388015	0.00921604	GO:0055114(oxidation-reduction process)	-	GO:0016491(oxidoreductase activity)	-
evm.model.scf7180000000811.791	Up	1.14972	0.00135068	0.00356362	GO:0055114(oxidation-reduction process)	-	GO:0005506(iron ion binding),GO:0016705(oxidoreductase activity, acting on paired donors, with incorporation or reduction of molecular oxygen),GO:0020037(heme binding)	-
evm.model.scf7180000000809.439	Up	1.14873	1.22979e-05	4.69441e-05	GO:0006508(proteolysis)	-	GO:0004190(aspartic-type endopeptidase activity)	-
evm.model.scf7180000000807.707	Up	1.1476	3.0523e-05	0.000108978	-	-	GO:0016787(hydrolase activity),GO:0003723(RNA binding),GO:0030145(manganese ion binding)	03018 (RNA degradation)
evm.model.scf7180000000807.639	Up	1.14736	2.77811e-05	9.99701e-05	-	-	-	-
evm.model.scf7180000001079.221	Up	1.14702	6.78811e-06	2.69672e-05	GO:0055085(transmembrane transport),GO:0006821(chloride transport)	GO:0016020(membrane)	GO:0005216(ion channel activity),GO:0005247(voltage-gated chloride channel activity)	-
evm.model.scf7180000000931.20	Up	1.1468	8.20294e-06	3.20806e-05	GO:0005975(carbohydrate metabolic process)	-	GO:0004553(hydrolase activity, hydrolyzing O-glycosyl compounds)	-
evm.model.scf7180000000807.1304	Up	1.14657	4.28966e-05	0.000150116	GO:0008152(metabolic process)	-	GO:0016491(oxidoreductase activity)	-
evm.model.scf7180000000811.455	Up	1.14358	3.96054e-06	1.63013e-05	GO:0035023(regulation of Rho protein signal transduction)	-	GO:0005089(Rho guanyl-nucleotide exchange factor activity)	-
evm.model.scf7180000000925.1528	Up	1.14312	0.000146755	0.000464978	-	-	-	-
evm.model.scf7180000000807.71	Up	1.14275	0.000425369	0.00124091	-	-	-	-
evm.model.scf7180000000808.440	Up	1.14232	0.000928653	0.00253331	-	-	-	-
evm.model.scf7180000000816.243	Up	1.14079	0.000215877	0.000667358	GO:0006730(one-carbon metabolic process)	-	GO:0004013(adenosylhomocysteinase activity)	00270 (Cysteine and methionine metabolism)
evm.model.scf7180000000819.454	Up	1.14011	2.42275e-05	8.80019e-05	GO:0006260(DNA replication)	GO:0000808(origin recognition complex),GO:0005634(nucleus)	-	-
evm.model.scf7180000000819.337	Up	1.13965	8.20973e-05	0.000272491	-	-	-	-
evm.model.scf7180000000820.107	Up	1.13954	1.19587e-05	4.57885e-05	-	-	-	-
evm.model.scf7180000000808.1063	Up	1.13869	1.16095e-05	4.45192e-05	-	-	-	-
evm.model.scf7180000000925.480	Up	1.13848	1.20659e-05	4.61286e-05	GO:0018279(protein N-linked glycosylation via asparagine)	GO:0005789(endoplasmic reticulum membrane)	GO:0004579(dolichyl-diphosphooligosaccharide-protein glycotransferase activity)	-
evm.model.scf7180000000818.57	Up	1.13845	2.3746e-05	8.63468e-05	GO:0008152(metabolic process)	-	GO:0003824(catalytic activity),GO:0030170(pyridoxal phosphate binding)	00250 (Alanine, aspartate and glutamate metabolism), 00260 (Glycine, serine and threonine metabolism), 00680 (Methane metabolism), 04146 (Peroxisome)
evm.model.scf7180000000811.286	Up	1.13766	7.74777e-05	0.000258182	-	-	GO:0046872(metal ion binding)	-
evm.model.scf7180000000811.469	Up	1.1346	1.34511e-05	5.10358e-05	GO:0008152(metabolic process)	-	GO:0003824(catalytic activity)	00130 (Ubiquinone and other terpenoid-quinone biosynthesis), 00360 (Phenylalanine metabolism), 00940 (Phenylpropanoid biosynthesis)
evm.model.scf7180000000807.1006	Up	1.13425	2.88849e-05	0.00010359	-	-	GO:0005509(calcium ion binding)	04510 (Focal adhesion), 04530 (Tight junction), 04670 (Leukocyte transendothelial migration), 04810 (Regulation of actin cytoskeleton)
evm.model.scf7180000000821.177	Up	1.13124	5.76172e-06	2.3109e-05	GO:0055114(oxidation-reduction process),GO:0042128(nitrate assimilation)	-	GO:0016491(oxidoreductase activity),GO:0051537(2 iron, 2 sulfur cluster binding),GO:0020037(heme binding),GO:0051536(iron-sulfur cluster binding),GO:0050660(flavin adenine dinucleotide binding),GO:0008942(nitrite reductase [NAD(P)H] activity)	00910 (Nitrogen metabolism)
evm.model.scf7180000000810.944	Up	1.13082	2.8817e-06	1.2119e-05	-	-	-	-
evm.model.scf7180000000812.84	Up	1.13079	1.91571e-05	7.0944e-05	GO:0006334(nucleosome assembly)	GO:0000786(nucleosome),GO:0005634(nucleus)	GO:0046982(protein heterodimerization activity),GO:0003677(DNA binding)	05322 (Systemic lupus erythematosus)
evm.model.scf7180000000811.810	Up	1.13047	8.71542e-06	3.3979e-05	-	-	-	-
evm.model.scf7180000000810.469	Up	1.12992	0.00158028	0.00410473	-	-	-	-
evm.model.scf7180000000925.1063	Up	1.12933	9.7008e-06	3.76309e-05	GO:0006950(response to stress)	-	GO:0005515(protein binding)	-
evm.model.scf7180000001079.12	Up	1.12913	1.08734e-05	4.18243e-05	GO:0008152(metabolic process),GO:0006508(proteolysis)	-	GO:0016787(hydrolase activity),GO:0008237(metallopeptidase activity),GO:0004181(metallocarboxypeptidase activity)	-
evm.model.scf7180000000807.529	Up	1.12848	2.36418e-05	8.59988e-05	-	GO:0005634(nucleus)	-	-
evm.model.scf7180000000925.1544	Up	1.12823	1.52387e-05	5.7128e-05	-	-	GO:0016787(hydrolase activity)	-
evm.model.scf7180000000925.599	Up	1.12788	1.88786e-05	7.00161e-05	GO:0008152(metabolic process)	-	GO:0016787(hydrolase activity)	-
evm.model.scf7180000000806.40	Up	1.12782	0.000158975	0.000501482	GO:0055114(oxidation-reduction process)	-	GO:0005506(iron ion binding),GO:0016705(oxidoreductase activity, acting on paired donors, with incorporation or reduction of molecular oxygen),GO:0020037(heme binding)	-
evm.model.scf7180000000925.6	Up	1.12766	0.000254664	0.000776042	-	-	-	-
evm.model.scf7180000000807.418	Up	1.1275	0.000232458	0.000713568	-	-	GO:0043565(sequence-specific DNA binding)	-
evm.model.scf7180000000925.321	Up	1.12744	1.36012e-05	5.15665e-05	-	-	-	-
evm.model.scf7180000000807.597	Up	1.12726	0.00146308	0.00383101	-	-	-	-
evm.model.scf7180000000818.292	Up	1.12385	0.000596111	0.00168471	-	-	-	-
evm.model.scf7180000000809.686	Up	1.12339	1.17011e-05	4.48535e-05	-	-	-	-
evm.model.scf7180000000925.217	Up	1.12228	1.00237e-05	3.88084e-05	-	-	-	-
evm.model.scf7180000000807.287	Up	1.12018	0.00251901	0.00624763	-	GO:0005869(dynactin complex)	-	04962 (Vasopressin-regulated water reabsorption)
evm.model.scf7180000000819.469	Up	1.12004	3.2255e-05	0.000114836	-	-	-	-
evm.model.scf7180000000808.194	Up	1.11841	0.000130866	0.000418463	-	-	-	-
evm.model.scf7180000001079.250	Up	1.11798	7.7377e-06	3.04031e-05	-	-	GO:0016746(transferase activity, transferring acyl groups)	-
evm.model.scf7180000000809.934	Up	1.11164	2.11464e-05	7.75959e-05	-	-	-	-
evm.model.scf7180000000808.470	Up	1.1098	0.00278028	0.00682469	GO:0006464(cellular protein modification process)	-	GO:0004719(protein-L-isoaspartate (D-aspartate) O-methyltransferase activity)	-
evm.model.scf7180000000925.948	Up	1.10974	9.82975e-05	0.000321378	GO:0006725(cellular aromatic compound metabolic process)	-	GO:0016830(carbon-carbon lyase activity),GO:0003824(catalytic activity)	-
evm.model.scf7180000000807.1452	Up	1.10869	6.6441e-06	2.64789e-05	GO:0007264(small GTPase mediated signal transduction),GO:0015031(protein transport),GO:0006184(obsolete GTP catabolic process),GO:0007165(signal transduction)	GO:0016020(membrane),GO:0005622(intracellular)	GO:0005525(GTP binding)	-
evm.model.scf7180000000925.278	Up	1.10859	1.8622e-05	6.91663e-05	-	-	-	-
evm.model.scf7180000000807.834	Up	1.10847	1.51755e-05	5.69336e-05	-	-	-	-
evm.model.scf7180000000810.354	Up	1.10786	0.000902039	0.00246686	-	-	-	-
evm.model.scf7180000000807.1363	Up	1.10747	9.39764e-05	0.000308859	GO:0055114(oxidation-reduction process)	-	GO:0016491(oxidoreductase activity)	-
evm.model.scf7180000000819.326	Up	1.10721	4.72468e-05	0.000164082	-	-	GO:0005515(protein binding)	-
evm.model.scf7180000000818.145	Up	1.10696	5.42333e-05	0.00018603	-	-	-	-
evm.model.scf7180000000811.483	Up	1.10679	0.000649297	0.00182119	-	-	-	-
evm.model.scf7180000000808.1102	Up	1.10672	2.74516e-05	9.88554e-05	-	-	GO:0005515(protein binding)	-
evm.model.scf7180000000811.726	Up	1.10569	3.47167e-05	0.000123033	GO:0009052(pentose-phosphate shunt, non-oxidative branch)	-	GO:0004751(ribose-5-phosphate isomerase activity)	00030 (Pentose phosphate pathway), 00710 (Carbon fixation in photosynthetic organisms)
evm.model.scf7180000000807.162	Up	1.10469	1.41279e-05	5.34626e-05	GO:0055114(oxidation-reduction process)	-	GO:0008270(zinc ion binding),GO:0016491(oxidoreductase activity),GO:0016747(transferase activity, transferring acyl groups other than amino-acyl groups)	-
evm.model.scf7180000000807.435	Up	1.10432	1.34826e-05	5.11363e-05	-	-	-	-
evm.model.scf7180000000808.395	Up	1.1038	8.12007e-05	0.000269694	-	-	-	-
evm.model.scf7180000000807.761	Up	1.10317	6.31204e-05	0.000213813	GO:0006807(nitrogen compound metabolic process)	-	GO:0016810(hydrolase activity, acting on carbon-nitrogen (but not peptide) bonds)	00460 (Cyanoamino acid metabolism)
evm.model.scf7180000000807.417	Up	1.10228	4.5551e-05	0.000158741	-	-	-	-
evm.model.scf7180000000925.580	Up	1.10214	8.2986e-05	0.000275078	GO:0055114(oxidation-reduction process)	-	GO:0016491(oxidoreductase activity)	-
evm.model.scf7180000000925.852	Up	1.10173	2.46636e-05	8.94569e-05	GO:0006334(nucleosome assembly)	GO:0000786(nucleosome),GO:0005634(nucleus)	GO:0003677(DNA binding)	-
evm.model.scf7180000000808.979	Up	1.09807	7.09312e-06	2.8068e-05	-	-	GO:0005515(protein binding)	-
evm.model.scf7180000000810.361	Up	1.09805	3.62427e-05	0.00012808	-	-	-	-
evm.model.scf7180000000824.242	Up	1.09798	1.08414e-05	4.1717e-05	-	-	-	03040 (Spliceosome)
evm.model.scf7180000000820.181	Up	1.09785	5.10904e-06	2.06728e-05	GO:0055114(oxidation-reduction process)	-	GO:0008270(zinc ion binding),GO:0016491(oxidoreductase activity),GO:0016747(transferase activity, transferring acyl groups other than amino-acyl groups)	04115 (p53 signaling pathway)
evm.model.scf7180000000808.984	Up	1.09628	0.000140064	0.000445465	-	-	-	-
evm.model.scf7180000001079.95	Up	1.09583	4.31234e-05	0.000150857	-	-	GO:0005515(protein binding)	-
evm.model.scf7180000000807.226	Up	1.0942	1.11128e-05	4.26797e-05	-	-	GO:0005515(protein binding)	-
evm.model.scf7180000000818.209	Up	1.09416	5.1162e-05	0.000176398	-	-	-	-
evm.model.scf7180000000824.122	Up	1.09413	0.000753987	0.00209321	GO:0005975(carbohydrate metabolic process)	-	GO:0004553(hydrolase activity, hydrolyzing O-glycosyl compounds)	-
evm.model.scf7180000000931.134	Up	1.09386	0.000162078	0.00051015	GO:0055085(transmembrane transport)	GO:0016021(integral component of membrane)	GO:0022857(transmembrane transporter activity)	-
evm.model.scf7180000000808.145	Up	1.09382	8.24e-05	0.000273406	-	-	-	-
evm.model.scf7180000000925.952	Up	1.09374	0.000485563	0.00140024	-	-	GO:0003824(catalytic activity)	-
evm.model.scf7180000000807.628	Up	1.09365	0.000450296	0.00130831	-	-	GO:0008270(zinc ion binding)	-
evm.model.scf7180000000818.23	Up	1.09326	8.1384e-06	3.18653e-05	GO:0055085(transmembrane transport)	-	-	-
evm.model.scf7180000000807.367	Up	1.09181	4.5675e-05	0.000159095	GO:0006810(transport)	GO:0005737(cytoplasm),GO:0016021(integral component of membrane)	GO:0005215(transporter activity),GO:0046983(protein dimerization activity)	-
evm.model.scf7180000000809.561	Up	1.09172	2.35674e-05	8.57906e-05	GO:0006508(proteolysis)	-	GO:0008233(peptidase activity)	-
evm.model.scf7180000000810.622	Up	1.09079	7.62419e-05	0.000254232	GO:0055114(oxidation-reduction process)	-	GO:0005506(iron ion binding),GO:0016705(oxidoreductase activity, acting on paired donors, with incorporation or reduction of molecular oxygen),GO:0020037(heme binding)	-
evm.model.scf7180000000810.773	Up	1.09075	2.61725e-05	9.43506e-05	-	-	-	-
evm.model.scf7180000000808.339	Up	1.08979	0.00031357	0.00093847	GO:0006400(tRNA modification)	-	GO:0000287(magnesium ion binding),GO:0008193(tRNA guanylyltransferase activity)	-
evm.model.scf7180000000808.582	Up	1.08789	9.39249e-06	3.65054e-05	-	-	-	-
evm.model.scf7180000000807.355	Up	1.08679	0.000276984	0.000836698	-	-	-	-
evm.model.scf7180000000931.8	Up	1.08674	0.00323971	0.00784322	-	-	-	-
evm.model.scf7180000000824.127	Up	1.08608	3.50816e-05	0.000124228	GO:0016192(vesicle-mediated transport)	GO:0016020(membrane)	GO:0005515(protein binding)	04130 (SNARE interactions in vesicular transport), 04721 (Synaptic vesicle cycle)
evm.model.scf7180000000811.600	Up	1.08337	0.000199388	0.000618861	-	-	-	-
evm.model.scf7180000000821.154	Up	1.08019	2.91812e-05	0.000104559	-	-	-	-
evm.model.scf7180000000806.403	Up	1.08007	0.00192322	0.00489428	-	-	-	-
evm.model.scf7180000000807.1160	Up	1.07927	1.05742e-05	4.07827e-05	-	-	-	-
evm.model.scf7180000000925.653	Up	1.07912	0.000459457	0.00133184	-	-	-	-
evm.model.scf7180000000808.932	Up	1.07841	1.79319e-05	6.67019e-05	GO:0006810(transport),GO:0055085(transmembrane transport)	GO:0016021(integral component of membrane)	GO:0005524(ATP binding),GO:0016887(ATPase activity),GO:0042626(ATPase activity, coupled to transmembrane movement of substances),GO:0000166(nucleotide binding),GO:0017111(nucleoside-triphosphatase activity)	-
evm.model.scf7180000000808.196	Up	1.07804	0.00062894	0.00176952	-	-	-	-
evm.model.scf7180000000809.1148	Up	1.07605	8.24962e-06	3.22505e-05	GO:0006468(protein phosphorylation)	-	GO:0004672(protein kinase activity),GO:0005524(ATP binding),GO:0004674(protein serine/threonine kinase activity),GO:0016772(transferase activity, transferring phosphorus-containing groups)	-
evm.model.scf7180000000810.866	Up	1.07531	9.63491e-05	0.000315419	-	-	-	-
evm.model.scf7180000000807.1223	Up	1.07514	5.5645e-05	0.000190352	GO:0005975(carbohydrate metabolic process)	-	GO:0004553(hydrolase activity, hydrolyzing O-glycosyl compounds)	-
evm.model.scf7180000000925.1081	Up	1.07495	5.7042e-05	0.0001948	GO:0006810(transport),GO:0055085(transmembrane transport),GO:0006508(proteolysis)	GO:0016021(integral component of membrane)	GO:0005524(ATP binding),GO:0042626(ATPase activity, coupled to transmembrane movement of substances),GO:0016887(ATPase activity),GO:0008236(serine-type peptidase activity),GO:0005515(protein binding),GO:0000166(nucleotide binding),GO:0017111(nucleoside-triphosphatase activity)	-
evm.model.scf7180000000925.615	Up	1.07441	3.67036e-05	0.000129617	GO:0005975(carbohydrate metabolic process)	-	GO:0004553(hydrolase activity, hydrolyzing O-glycosyl compounds)	-
evm.model.scf7180000000808.863	Up	1.0733	1.38084e-05	5.23126e-05	-	-	-	-
evm.model.scf7180000000811.648	Up	1.0726	4.7966e-05	0.000166292	-	GO:0009277(fungal-type cell wall)	GO:0005199(structural constituent of cell wall)	-
evm.model.scf7180000000810.285	Up	1.07168	3.16577e-05	0.000112749	-	-	-	-
evm.model.scf7180000000931.137	Up	1.07083	1.49214e-05	5.60851e-05	GO:0055114(oxidation-reduction process)	-	GO:0005506(iron ion binding),GO:0016705(oxidoreductase activity, acting on paired donors, with incorporation or reduction of molecular oxygen),GO:0020037(heme binding)	-
evm.model.scf7180000000807.261	Up	1.0708	2.59251e-05	9.35593e-05	GO:0006470(protein dephosphorylation),GO:0016311(dephosphorylation)	-	GO:0004725(protein tyrosine phosphatase activity),GO:0016791(phosphatase activity)	-
evm.model.scf7180000000807.1385	Up	1.07075	1.49148e-05	5.60813e-05	-	-	-	-
evm.model.scf7180000000808.662	Up	1.06933	5.81501e-05	0.00019818	GO:0006355(regulation of transcription, DNA-templated)	GO:0005634(nucleus)	GO:0046872(metal ion binding),GO:0003676(nucleic acid binding),GO:0000981(RNA polymerase II transcription factor activity, sequence-specific DNA binding),GO:0008270(zinc ion binding)	00230 (Purine metabolism), 00232 (Caffeine metabolism)
evm.model.scf7180000000807.1098	Up	1.06739	6.29825e-05	0.000213418	-	GO:0016021(integral component of membrane)	GO:0016758(transferase activity, transferring hexosyl groups)	00510 (N-Glycan biosynthesis)
evm.model.scf7180000000810.634	Up	1.06736	3.80321e-05	0.000133979	-	-	GO:0005515(protein binding)	-
evm.model.scf7180000000810.235	Up	1.06657	8.32645e-05	0.00027591	-	-	GO:0005515(protein binding)	-
evm.model.scf7180000000810.869	Up	1.06605	3.26687e-05	0.000116185	GO:0007165(signal transduction),GO:0006184(obsolete GTP catabolic process),GO:0007186(G-protein coupled receptor signaling pathway),GO:0007189(adenylate cyclase-activating G-protein coupled receptor signaling pathway)	-	GO:0004871(signal transducer activity),GO:0001664(G-protein coupled receptor binding),GO:0003924(GTPase activity),GO:0005525(GTP binding),GO:0031683(G-protein beta/gamma-subunit complex binding),GO:0019001(guanyl nucleotide binding)	04062 (Chemokine signaling pathway), 04360 (Axon guidance), 04530 (Tight junction), 04540 (Gap junction), 04670 (Leukocyte transendothelial migration), 04723 (Retrograde endocannabinoid signaling), 04724 (Glutamatergic synapse), 04725 (Cholinergic synapse), 04726 (Serotonergic synapse), 04727 (GABAergic synapse), 04728 (Dopaminergic synapse), 04730 (Long-term depression), 04914 (Progesterone-medi…
evm.model.scf7180000000809.889	Up	1.06535	0.00388476	0.00922482	GO:0006139(nucleobase-containing compound metabolic process)	-	GO:0003676(nucleic acid binding),GO:0008408(3'-5' exonuclease activity)	-
evm.model.scf7180000000809.1173	Up	1.0642	2.32334e-05	8.4636e-05	GO:0006351(transcription, DNA-templated),GO:0006355(regulation of transcription, DNA-templated)	GO:0005634(nucleus)	GO:0003677(DNA binding),GO:0008270(zinc ion binding),GO:0000981(RNA polymerase II transcription factor activity, sequence-specific DNA binding)	-
evm.model.scf7180000000808.346	Up	1.06397	0.000269753	0.000817067	-	-	GO:0016787(hydrolase activity)	-
evm.model.scf7180000000806.265	Up	1.06397	2.09723e-05	7.70696e-05	GO:0007186(G-protein coupled receptor signaling pathway),GO:0007165(signal transduction)	-	GO:0003924(GTPase activity),GO:0004871(signal transducer activity),GO:0019001(guanyl nucleotide binding),GO:0031683(G-protein beta/gamma-subunit complex binding)	-
evm.model.scf7180000000811.608	Up	1.06228	0.00070113	0.00195891	-	-	-	-
evm.model.scf7180000000925.157	Up	1.06208	0.0011843	0.0031595	-	-	GO:0004112(cyclic-nucleotide phosphodiesterase activity),GO:0003824(catalytic activity)	-
evm.model.scf7180000000925.690	Up	1.06102	4.76413e-05	0.000165223	-	-	GO:0016810(hydrolase activity, acting on carbon-nitrogen (but not peptide) bonds)	-
evm.model.scf7180000000825.60	Up	1.06053	0.000359378	0.00106134	-	-	-	-
evm.model.scf7180000000808.554	Up	1.06045	2.87353e-05	0.000103182	-	-	GO:0008270(zinc ion binding)	-
evm.model.scf7180000000809.1122	Up	1.06014	0.000115472	0.000373637	-	-	GO:0016787(hydrolase activity)	-
evm.model.scf7180000000824.111	Up	1.06004	1.29713e-05	4.93835e-05	-	GO:0016021(integral component of membrane)	-	-
evm.model.scf7180000000808.980	Up	1.06002	3.59019e-05	0.000126965	GO:0055114(oxidation-reduction process)	-	GO:0008270(zinc ion binding),GO:0016491(oxidoreductase activity),GO:0016747(transferase activity, transferring acyl groups other than amino-acyl groups)	-
evm.model.scf7180000000821.142	Up	1.05924	0.000452856	0.00131423	-	-	GO:0003824(catalytic activity)	-
evm.model.scf7180000000811.603	Up	1.05905	0.00017687	0.000552727	-	-	-	-
evm.model.scf7180000000809.364	Up	1.05905	0.000220305	0.000679584	-	-	-	-
evm.model.scf7180000000811.326	Up	1.05886	8.80799e-05	0.00029062	-	-	-	-
evm.model.scf7180000000808.261	Up	1.05826	0.000219043	0.000676313	-	-	GO:0005515(protein binding)	-
evm.model.scf7180000000807.214	Up	1.05764	5.41467e-05	0.000185796	-	-	-	-
evm.model.scf7180000000810.618	Up	1.05696	0.000346996	0.0010284	GO:0006508(proteolysis)	-	GO:0004197(cysteine-type endopeptidase activity)	-
evm.model.scf7180000000820.91	Up	1.05686	1.63803e-05	6.11568e-05	GO:0009058(biosynthetic process)	-	-	00510 (N-Glycan biosynthesis), 00513 (Various types of N-glycan biosynthesis)
evm.model.scf7180000000925.1181	Up	1.05445	0.00259059	0.00640917	-	-	-	-
evm.model.scf7180000000820.109	Up	1.05358	0.00145478	0.00381026	-	-	-	-
evm.model.scf7180000000807.272	Up	1.05317	3.75185e-05	0.000132309	GO:0006508(proteolysis)	-	GO:0046872(metal ion binding),GO:0003824(catalytic activity),GO:0004222(metalloendopeptidase activity)	-
evm.model.scf7180000000809.330	Up	1.05139	8.28759e-05	0.000274804	-	GO:0016021(integral component of membrane)	GO:0004659(prenyltransferase activity)	00130 (Ubiquinone and other terpenoid-quinone biosynthesis)
evm.model.scf7180000000809.39	Up	1.05117	3.71579e-05	0.00013113	-	-	GO:0005488(binding)	-
evm.model.scf7180000000810.693	Up	1.05057	0.00402547	0.00951621	-	-	-	-
evm.model.scf7180000000811.95	Up	1.04899	0.000399842	0.00117188	-	-	GO:0005515(protein binding)	-
evm.model.scf7180000000810.396	Up	1.04856	2.43838e-05	8.85379e-05	-	-	GO:0009055(electron carrier activity),GO:0050660(flavin adenine dinucleotide binding)	00910 (Nitrogen metabolism)
evm.model.scf7180000000820.242	Up	1.04805	0.000216145	0.000667982	-	-	-	-
evm.model.scf7180000000824.148	Up	1.04763	2.04711e-05	7.54489e-05	-	-	GO:0016787(hydrolase activity)	-
evm.model.scf7180000000808.897	Up	1.04731	5.83216e-05	0.000198629	-	-	-	-
evm.model.scf7180000000806.128	Up	1.04692	0.000328619	0.000979713	GO:0055114(oxidation-reduction process)	-	GO:0016491(oxidoreductase activity)	-
evm.model.scf7180000000809.221	Up	1.04617	0.000249239	0.000760664	-	-	GO:0019904(protein domain specific binding)	-
evm.model.scf7180000000820.205	Up	1.04417	6.58717e-05	0.000222309	-	-	-	-
evm.model.scf7180000000807.1408	Up	1.04285	3.4227e-05	0.000121426	GO:0006355(regulation of transcription, DNA-templated)	GO:0005634(nucleus)	GO:0003677(DNA binding),GO:0003700(transcription factor activity, sequence-specific DNA binding),GO:0005507(copper ion binding)	-
evm.model.scf7180000000807.607	Up	1.04257	2.89868e-05	0.000103899	-	-	-	-
evm.model.scf7180000000809.788	Up	1.04181	0.00361645	0.00864695	-	-	-	-
evm.model.scf7180000000807.325	Up	1.04112	0.000525926	0.00150327	GO:0008152(metabolic process)	-	GO:0003824(catalytic activity)	-
evm.model.scf7180000000806.84	Up	1.0409	0.000193619	0.000602256	GO:0006508(proteolysis)	-	GO:0008236(serine-type peptidase activity)	-
evm.model.scf7180000000807.486	Up	1.0405	0.000442067	0.00128514	-	GO:0000178(exosome (RNase complex))	GO:0003723(RNA binding)	03018 (RNA degradation)
evm.model.scf7180000000925.823	Up	1.04049	0.000225295	0.000693659	GO:0006744(ubiquinone biosynthetic process),GO:0055114(oxidation-reduction process)	-	-	00130 (Ubiquinone and other terpenoid-quinone biosynthesis)
evm.model.scf7180000000925.1117	Up	1.04003	0.000313181	0.000937582	GO:0006807(nitrogen compound metabolic process)	-	GO:0016810(hydrolase activity, acting on carbon-nitrogen (but not peptide) bonds)	-
evm.model.scf7180000000807.509	Up	1.03997	8.50026e-05	0.000281205	-	-	GO:0005515(protein binding)	-
evm.model.scf7180000000824.83	Up	1.03817	9.41944e-05	0.000309272	GO:0006184(obsolete GTP catabolic process),GO:0007165(signal transduction),GO:0007264(small GTPase mediated signal transduction),GO:0006886(intracellular protein transport),GO:0006913(nucleocytoplasmic transport),GO:0015031(protein transport)	GO:0016020(membrane),GO:0005622(intracellular)	GO:0005525(GTP binding),GO:0005515(protein binding),GO:0003924(GTPase activity)	05134 (Legionellosis)
evm.model.scf7180000000816.164	Up	1.03795	0.000233236	0.000715517	-	GO:0016020(membrane)	-	-
evm.model.scf7180000000819.194	Up	1.03784	4.73018e-05	0.000164216	-	-	GO:0019211(phosphatase activator activity)	-
evm.model.scf7180000000809.373	Up	1.03709	0.000336756	0.0010007	GO:0070481(nuclear-transcribed mRNA catabolic process, non-stop decay),GO:0070966(nuclear-transcribed mRNA catabolic process, no-go decay),GO:0071025(RNA surveillance)	-	-	03015 (mRNA surveillance pathway)
evm.model.scf7180000001079.302	Up	1.03667	0.00168483	0.00434484	-	-	-	-
evm.model.scf7180000000807.1382	Up	1.03657	9.21272e-05	0.000303277	GO:0006508(proteolysis)	-	GO:0008237(metallopeptidase activity),GO:0004222(metalloendopeptidase activity),GO:0008270(zinc ion binding)	-
evm.model.scf7180000000819.223	Up	1.03629	8.73888e-05	0.000288624	-	-	-	-
evm.model.scf7180000000810.221	Up	1.03615	0.00397984	0.00941719	-	-	-	-
evm.model.scf7180000000925.1161	Up	1.03418	0.00333418	0.00803899	GO:0006824(cobalt ion transport),GO:0015675(nickel cation transport),GO:0055085(transmembrane transport)	GO:0016021(integral component of membrane)	GO:0015087(cobalt ion transmembrane transporter activity),GO:0015099(nickel cation transmembrane transporter activity),GO:0046872(metal ion binding)	-
evm.model.scf7180000000925.51	Up	1.03349	0.000262703	0.000797153	-	-	GO:0005515(protein binding),GO:0005488(binding)	-
evm.model.scf7180000000816.249	Up	1.03322	9.40087e-05	0.000308864	-	-	-	-
evm.model.scf7180000000811.829	Up	1.03272	0.00062574	0.00176101	-	-	-	-
evm.model.scf7180000000806.81	Up	1.03038	0.000905302	0.00247364	-	-	-	-
evm.model.scf7180000000925.562	Up	1.0303	0.000290212	0.000874028	GO:0006364(rRNA processing),GO:0006379(mRNA cleavage),GO:0008033(tRNA processing)	GO:0000172(ribonuclease MRP complex),GO:0030677(ribonuclease P complex)	GO:0003723(RNA binding),GO:0004540(ribonuclease activity)	-
evm.model.scf7180000000824.57	Up	1.02871	0.000321076	0.000958362	-	-	GO:0005515(protein binding)	-
evm.model.scf7180000000809.843	Up	1.02867	0.000187413	0.000584039	GO:0051056(regulation of small GTPase mediated signal transduction),GO:0007165(signal transduction),GO:0007264(small GTPase mediated signal transduction)	GO:0005622(intracellular)	GO:0005515(protein binding),GO:0005096(GTPase activator activity)	04810 (Regulation of actin cytoskeleton)
evm.model.scf7180000000808.201	Up	1.02799	8.65603e-05	0.000286131	-	-	-	-
evm.model.scf7180000000807.541	Up	1.0272	3.26381e-05	0.000116117	GO:0055114(oxidation-reduction process)	-	GO:0003824(catalytic activity),GO:0050660(flavin adenine dinucleotide binding),GO:0016614(oxidoreductase activity, acting on CH-OH group of donors),GO:0008762(UDP-N-acetylmuramate dehydrogenase activity),GO:0016491(oxidoreductase activity)	-
evm.model.scf7180000000807.1174	Up	1.02669	0.000895938	0.00245139	GO:0000723(telomere maintenance),GO:0006281(DNA repair)	-	GO:0003678(DNA helicase activity),GO:0004386(helicase activity),GO:0005524(ATP binding)	-
evm.model.scf7180000000812.32	Up	1.0251	0.00163073	0.00422267	-	-	-	-
evm.model.scf7180000000816.221	Up	1.02422	0.000112404	0.000363947	GO:0006812(cation transport),GO:0055085(transmembrane transport)	GO:0016021(integral component of membrane)	GO:0008324(cation transmembrane transporter activity)	-
evm.model.scf7180000000925.329	Up	1.0241	8.43078e-05	0.000279091	GO:0006265(DNA topological change)	GO:0005694(chromosome)	GO:0003677(DNA binding),GO:0003917(DNA topoisomerase type I activity)	-
evm.model.scf7180000000816.29	Up	1.02398	0.000481134	0.00138987	-	-	-	-
evm.model.scf7180000000807.916	Up	1.02317	9.33831e-05	0.000307009	-	GO:0005634(nucleus)	GO:0003676(nucleic acid binding),GO:0008270(zinc ion binding),GO:0005515(protein binding)	03040 (Spliceosome)
evm.model.scf7180000000819.121	Up	1.02219	0.00290769	0.00711138	-	-	-	-
evm.model.scf7180000000931.98	Up	1.02136	0.000294413	0.000885355	GO:0008152(metabolic process)	-	GO:0016491(oxidoreductase activity)	-
evm.model.scf7180000000818.72	Up	1.02116	0.00259729	0.00642416	-	-	-	-
evm.model.scf7180000000925.1138	Up	1.01669	7.06095e-05	0.00023655	-	-	-	-
evm.model.scf7180000000818.166	Up	1.01591	7.32527e-05	0.000244833	GO:0006468(protein phosphorylation)	-	GO:0004674(protein serine/threonine kinase activity),GO:0004672(protein kinase activity),GO:0005524(ATP binding),GO:0016772(transferase activity, transferring phosphorus-containing groups)	-
evm.model.scf7180000000807.836	Up	1.01496	5.05595e-05	0.000174561	-	-	-	-
evm.model.scf7180000000816.46	Up	1.01448	9.29828e-05	0.000305938	GO:0006308(DNA catabolic process)	-	GO:0016788(hydrolase activity, acting on ester bonds),GO:0003676(nucleic acid binding),GO:0004519(endonuclease activity)	-
evm.model.scf7180000000809.543	Up	1.01373	5.28775e-05	0.000181752	-	-	-	-
evm.model.scf7180000000808.1050	Up	1.01233	0.0002224	0.000684996	GO:0008152(metabolic process)	-	GO:0016491(oxidoreductase activity)	-
evm.model.scf7180000000810.584	Up	1.01227	0.000192785	0.000599847	GO:0006508(proteolysis)	-	GO:0004190(aspartic-type endopeptidase activity)	-
evm.model.scf7180000000807.1500	Up	1.01076	5.16661e-05	0.000178075	-	-	-	-
evm.model.scf7180000000925.592	Up	1.0106	3.40619e-05	0.000120883	-	-	GO:0005515(protein binding)	-
evm.model.scf7180000000808.1078	Up	1.01053	5.43136e-05	0.000186242	-	-	-	-
evm.model.scf7180000000806.286	Up	1.00981	8.43039e-05	0.000279091	-	GO:0016020(membrane)	GO:0003824(catalytic activity)	-
evm.model.scf7180000000807.1316	Up	1.00798	6.02835e-05	0.000205033	GO:0006481(C-terminal protein methylation)	GO:0016021(integral component of membrane)	GO:0004671(protein C-terminal S-isoprenylcysteine carboxyl O-methyltransferase activity)	-
evm.model.scf7180000000809.1162	Up	1.00788	0.000379118	0.00111603	-	-	-	-
evm.model.scf7180000000806.78	Up	1.00629	0.00207527	0.00523482	-	-	GO:0003993(acid phosphatase activity)	-
evm.model.scf7180000000807.396	Up	1.0061	0.000205934	0.000638191	GO:0006886(intracellular protein transport),GO:0016192(vesicle-mediated transport),GO:0006810(transport),GO:0015031(protein transport),GO:0006629(lipid metabolic process)	GO:0030123(AP-3 adaptor complex),GO:0030117(membrane coat)	GO:0008565(protein transporter activity),GO:0004806(triglyceride lipase activity)	04142 (Lysosome)
evm.model.scf7180000000809.726	Up	1.00533	0.00231961	0.00579441	GO:0006886(intracellular protein transport),GO:0007264(small GTPase mediated signal transduction)	GO:0005622(intracellular)	GO:0005525(GTP binding)	-
evm.model.scf7180000000809.677	Up	1.00299	0.00133246	0.00352017	-	-	-	-
evm.model.scf7180000000925.1372	Up	1.00295	0.000149361	0.000472459	-	-	-	-
evm.model.scf7180000000811.497	Up	1.00294	0.000222037	0.00068422	GO:0006629(lipid metabolic process)	GO:0005737(cytoplasm),GO:0016021(integral component of membrane)	GO:0016627(oxidoreductase activity, acting on the CH-CH group of donors)	-
evm.model.scf7180000000808.1086	Up	1.00267	3.46424e-05	0.000122813	-	-	-	-
evm.model.scf7180000000809.471	Up	1.00187	0.00255524	0.00632796	-	-	-	-
evm.model.scf7180000000806.646	Up	1.00156	0.00341041	0.00819917	-	-	-	-
evm.model.scf7180000000925.1023	Up	1.00025	0.00010292	0.000335073	-	-	-	-
evm.model.scf7180000000810.967	Up	1.00022	0.000402508	0.00117866	GO:0006355(regulation of transcription, DNA-templated)	-	GO:0003700(transcription factor activity, sequence-specific DNA binding),GO:0043565(sequence-specific DNA binding)	-
evm.model.scf7180000000925.985	Up	0.999741	0.000287583	0.000867412	-	-	-	-
evm.model.scf7180000000808.744	Up	0.999395	0.00013263	0.000423699	-	GO:0016020(membrane)	-	-
evm.model.scf7180000000807.512	Up	0.999394	4.10309e-05	0.000143938	-	-	-	-
evm.model.scf7180000000819.56	Up	0.999367	0.000264654	0.000802588	-	-	-	-
evm.model.scf7180000000807.1027	Up	0.997916	0.00106193	0.00286269	-	-	-	-
evm.model.scf7180000000808.1058	Up	0.997227	4.97298e-05	0.000171948	-	-	-	-
evm.model.scf7180000000807.777	Up	0.99662	0.000102621	0.000334207	-	-	-	-
evm.model.scf7180000000807.127	Up	0.99519	6.76594e-05	0.000227577	-	-	GO:0035091(phosphatidylinositol binding)	-
evm.model.scf7180000000808.982	Up	0.99475	0.000419315	0.00122431	-	-	-	-
evm.model.scf7180000000810.497	Up	0.989878	0.000127184	0.000407856	-	-	GO:0005515(protein binding)	-
evm.model.scf7180000000810.853	Up	0.989665	6.80212e-05	0.000228718	-	-	-	-
evm.model.scf7180000000809.441	Up	0.988102	0.000423008	0.00123438	-	-	-	-
evm.model.scf7180000000925.458	Up	0.98733	0.000243105	0.000743298	GO:0006750(glutathione biosynthetic process)	-	GO:0016787(hydrolase activity),GO:0004416(hydroxyacylglutathione hydrolase activity),GO:0008270(zinc ion binding)	00620 (Pyruvate metabolism)
evm.model.scf7180000000809.630	Up	0.986976	0.000527519	0.00150653	GO:0055114(oxidation-reduction process)	-	GO:0051920(peroxiredoxin activity)	-
evm.model.scf7180000000807.1461	Up	0.98687	5.93738e-05	0.000202076	-	-	-	-
evm.model.scf7180000000810.509	Up	0.985962	0.000140634	0.000446853	-	-	-	-
evm.model.scf7180000000820.114	Up	0.985107	6.53643e-05	0.000220725	-	-	GO:0003824(catalytic activity)	-
evm.model.scf7180000000816.223	Up	0.983873	0.00245019	0.00609031	-	-	-	-
evm.model.scf7180000000808.969	Up	0.983722	4.60466e-05	0.000160246	-	-	-	-
evm.model.scf7180000000807.448	Up	0.982433	0.000198798	0.000617219	-	-	-	-
evm.model.scf7180000000808.216	Up	0.981445	0.000412736	0.00120686	GO:0006355(regulation of transcription, DNA-templated)	-	GO:0003700(transcription factor activity, sequence-specific DNA binding),GO:0008270(zinc ion binding),GO:0043565(sequence-specific DNA binding)	-
evm.model.scf7180000000811.614	Up	0.981084	0.000752494	0.00209022	-	-	GO:0005515(protein binding),GO:0008270(zinc ion binding)	-
evm.model.scf7180000000819.308	Up	0.980612	0.00338573	0.00814764	-	-	-	-
evm.model.scf7180000000931.105	Up	0.978363	0.000472428	0.00136629	-	-	-	-
evm.model.scf7180000000824.230	Up	0.977861	6.32427e-05	0.000214083	-	-	-	-
evm.model.scf7180000000809.300	Up	0.975829	0.00413945	0.0097581	GO:0006508(proteolysis)	GO:0016020(membrane)	GO:0008236(serine-type peptidase activity)	03060 (Protein export)
evm.model.scf7180000000809.982	Up	0.9758	8.11469e-05	0.000269604	-	-	-	-
evm.model.scf7180000000808.796	Up	0.975378	0.000210388	0.000651191	-	-	GO:0005515(protein binding)	-
evm.model.scf7180000000808.1129	Up	0.97489	8.79015e-05	0.000290127	-	-	-	-
evm.model.scf7180000000808.616	Up	0.973967	0.000183949	0.000573956	GO:0007264(small GTPase mediated signal transduction),GO:0006184(obsolete GTP catabolic process),GO:0007165(signal transduction),GO:0015031(protein transport),GO:0006886(intracellular protein transport),GO:0006913(nucleocytoplasmic transport)	GO:0005622(intracellular),GO:0016020(membrane)	GO:0005525(GTP binding),GO:0003924(GTPase activity)	-
evm.model.scf7180000000807.1467	Up	0.973942	0.000954199	0.00259665	GO:0005975(carbohydrate metabolic process)	-	GO:0004553(hydrolase activity, hydrolyzing O-glycosyl compounds),GO:0003824(catalytic activity),GO:0030246(carbohydrate binding)	00052 (Galactose metabolism), 00500 (Starch and sucrose metabolism)
evm.model.scf7180000000807.793	Up	0.972614	0.000254377	0.000775403	-	-	-	-
evm.model.scf7180000000807.494	Up	0.972382	7.85192e-05	0.000261566	-	-	-	-
evm.model.scf7180000000818.239	Up	0.971614	5.24241e-05	0.000180502	GO:0006351(transcription, DNA-templated),GO:0044237(cellular metabolic process)	-	GO:0003899(DNA-directed RNA polymerase activity),GO:0000166(nucleotide binding),GO:0003824(catalytic activity)	00230 (Purine metabolism), 00240 (Pyrimidine metabolism), 03020 (RNA polymerase), 05016 (Huntington's disease)
evm.model.scf7180000000808.583	Up	0.971303	6.67247e-05	0.000224961	GO:0009058(biosynthetic process)	-	GO:0003824(catalytic activity),GO:0030170(pyridoxal phosphate binding)	-
evm.model.scf7180000000931.112	Up	0.971107	0.000189765	0.000591002	-	-	-	-
evm.model.scf7180000000809.628	Up	0.969503	0.00022826	0.000701752	-	-	-	-
evm.model.scf7180000000807.1038	Up	0.969472	8.95437e-05	0.000295159	-	-	GO:0005509(calcium ion binding)	-
evm.model.scf7180000000808.1092	Up	0.967784	0.000405947	0.00118839	-	-	-	-
evm.model.scf7180000000931.142	Up	0.967744	0.000261927	0.00079528	-	-	-	-
evm.model.scf7180000000810.740	Up	0.966429	0.00172004	0.00442881	-	-	-	-
evm.model.scf7180000000809.762	Up	0.963016	0.000111694	0.000361765	-	-	GO:0000062(fatty-acyl-CoA binding)	-
evm.model.scf7180000000925.1026	Up	0.962937	0.000103418	0.000336545	-	-	GO:0005515(protein binding),GO:0008270(zinc ion binding)	-
evm.model.scf7180000000808.626	Up	0.962573	0.000249217	0.000760664	-	-	GO:0005515(protein binding)	-
evm.model.scf7180000000806.692	Up	0.960836	8.64886e-05	0.000286027	GO:0006468(protein phosphorylation)	-	GO:0004672(protein kinase activity),GO:0005524(ATP binding),GO:0016772(transferase activity, transferring phosphorus-containing groups),GO:0004674(protein serine/threonine kinase activity)	04111 (Cell cycle - yeast), 04113 (Meiosis - yeast)
evm.model.scf7180000001079.186	Up	0.960731	0.00260769	0.00644197	GO:0055085(transmembrane transport)	GO:0016021(integral component of membrane)	-	-
evm.model.scf7180000000808.939	Up	0.958931	0.00120705	0.0032125	-	GO:0016021(integral component of membrane)	-	-
evm.model.scf7180000000810.781	Up	0.958695	0.000328366	0.00097925	-	-	GO:0016787(hydrolase activity)	-
evm.model.scf7180000000807.266	Up	0.958482	0.000121773	0.000392257	-	-	GO:0008270(zinc ion binding)	-
evm.model.scf7180000000810.562	Up	0.957695	0.000210014	0.000650235	GO:0006914(autophagy)	-	-	04140 (Regulation of autophagy)
evm.model.scf7180000000925.793	Up	0.956949	0.00027262	0.000824506	GO:0007018(microtubule-based movement)	GO:0005871(kinesin complex)	GO:0003777(microtubule motor activity),GO:0005524(ATP binding),GO:0008017(microtubule binding)	-
evm.model.scf7180000000808.237	Up	0.956033	0.000105557	0.000342991	-	-	-	-
evm.model.scf7180000000807.305	Up	0.955702	7.2719e-05	0.000243293	GO:0006355(regulation of transcription, DNA-templated)	-	GO:0003700(transcription factor activity, sequence-specific DNA binding),GO:0043565(sequence-specific DNA binding)	-
evm.model.scf7180000000818.99	Up	0.955545	0.000715346	0.00199419	GO:0035556(intracellular signal transduction),GO:0006468(protein phosphorylation)	-	GO:0004674(protein serine/threonine kinase activity),GO:0005515(protein binding),GO:0004672(protein kinase activity),GO:0005524(ATP binding),GO:0016772(transferase activity, transferring phosphorus-containing groups)	04111 (Cell cycle - yeast), 04113 (Meiosis - yeast)
evm.model.scf7180000000808.90	Up	0.954866	0.000103439	0.000336545	GO:0016559(peroxisome fission)	GO:0005779(integral component of peroxisomal membrane)	-	-
evm.model.scf7180000000810.1008	Up	0.954803	0.000172817	0.000540732	-	-	-	-
evm.model.scf7180000000819.306	Up	0.9546	0.000394021	0.00115624	GO:0015031(protein transport)	GO:0016020(membrane)	-	03060 (Protein export), 04141 (Protein processing in endoplasmic reticulum), 04145 (Phagosome), 05110 (Vibrio cholerae infection)
evm.model.scf7180000000808.394	Up	0.954474	0.000239886	0.000734796	GO:0006508(proteolysis)	GO:0005737(cytoplasm)	GO:0004177(aminopeptidase activity),GO:0008233(peptidase activity)	00330 (Arginine and proline metabolism)
evm.model.scf7180000000809.842	Up	0.953897	0.000368305	0.00108642	GO:0008152(metabolic process)	-	GO:0003824(catalytic activity)	-
evm.model.scf7180000000809.493	Up	0.953854	0.000335785	0.000998117	-	-	GO:0005515(protein binding)	-
evm.model.scf7180000000807.719	Up	0.951789	0.000170308	0.000533546	-	-	-	-
evm.model.scf7180000000807.499	Up	0.951001	9.29965e-05	0.000305938	-	-	-	-
evm.model.scf7180000000809.714	Up	0.949764	0.000164717	0.000517484	GO:0005975(carbohydrate metabolic process)	-	GO:0016773(phosphotransferase activity, alcohol group as acceptor)	-
evm.model.scf7180000000809.1081	Up	0.949487	0.000859095	0.00235507	GO:0045454(cell redox homeostasis)	GO:0005783(endoplasmic reticulum)	GO:0016853(isomerase activity)	04141 (Protein processing in endoplasmic reticulum)
evm.model.scf7180000000824.182	Up	0.949121	0.000283621	0.000855975	GO:0055114(oxidation-reduction process),GO:0009116(nucleoside metabolic process),GO:0006221(pyrimidine nucleotide biosynthetic process),GO:0008152(metabolic process)	-	GO:0016616(oxidoreductase activity, acting on the CH-OH group of donors, NAD or NADP as acceptor),GO:0048037(cofactor binding),GO:0004588(orotate phosphoribosyltransferase activity),GO:0051287(NAD binding)	00260 (Glycine, serine and threonine metabolism), 00620 (Pyruvate metabolism), 00630 (Glyoxylate and dicarboxylate metabolism)
evm.model.scf7180000000809.925	Up	0.948633	0.00246526	0.00612323	GO:0008152(metabolic process),GO:0000105(histidine biosynthetic process)	-	GO:0003824(catalytic activity),GO:0003949(1-(5-phosphoribosyl)-5-[(5-phosphoribosylamino)methylideneamino]imidazole-4-carboxamide isomerase activity)	00340 (Histidine metabolism)
evm.model.scf7180000000809.838	Up	0.948071	0.00037665	0.00110974	-	-	GO:0016881(acid-amino acid ligase activity)	-
evm.model.scf7180000000807.948	Up	0.947244	0.000742347	0.00206488	GO:0007186(G-protein coupled receptor signaling pathway),GO:0007165(signal transduction)	-	GO:0003924(GTPase activity),GO:0004871(signal transducer activity),GO:0019001(guanyl nucleotide binding),GO:0031683(G-protein beta/gamma-subunit complex binding)	-
evm.model.scf7180000000809.957	Up	0.947213	0.000308831	0.000925665	-	-	-	04111 (Cell cycle - yeast)
evm.model.scf7180000000925.1009	Up	0.947145	0.000755634	0.0020972	GO:0009058(biosynthetic process)	-	GO:0016740(transferase activity)	-
evm.model.scf7180000000820.157	Up	0.94654	0.000389674	0.00114509	GO:0008152(metabolic process)	-	GO:0016491(oxidoreductase activity)	-
evm.model.scf7180000000931.31	Up	0.945324	0.000534432	0.00152324	-	-	-	-
evm.model.scf7180000000809.554	Up	0.94423	0.000118608	0.000382676	GO:0055114(oxidation-reduction process)	-	GO:0016491(oxidoreductase activity),GO:0016706(oxidoreductase activity, acting on paired donors, with incorporation or reduction of molecular oxygen, 2-oxoglutarate as one donor, and incorporation of one atom each of oxygen into both donors),GO:0005506(iron ion binding)	-
evm.model.scf7180000000807.324	Up	0.943227	0.00275078	0.0067655	-	-	-	-
evm.model.scf7180000000824.31	Up	0.941919	0.000289037	0.00087075	-	-	-	-
evm.model.scf7180000000931.11	Up	0.940828	0.00189811	0.00483774	-	-	-	-
evm.model.scf7180000000821.32	Up	0.940555	8.13291e-05	0.000270031	GO:0034599(cellular response to oxidative stress)	GO:0005789(endoplasmic reticulum membrane)	-	-
evm.model.scf7180000000925.548	Up	0.939879	0.000139868	0.000445123	-	-	-	-
evm.model.scf7180000000808.623	Up	0.938026	0.000240811	0.00073718	GO:0055114(oxidation-reduction process),GO:0045329(carnitine biosynthetic process)	-	GO:0016491(oxidoreductase activity),GO:0005506(iron ion binding),GO:0031418(L-ascorbic acid binding),GO:0050353(trimethyllysine dioxygenase activity)	00310 (Lysine degradation)
evm.model.scf7180000000925.878	Up	0.937048	0.000611496	0.00172479	GO:0055114(oxidation-reduction process),GO:0006099(tricarboxylic acid cycle),GO:0022900(electron transport chain)	-	GO:0005506(iron ion binding),GO:0016705(oxidoreductase activity, acting on paired donors, with incorporation or reduction of molecular oxygen),GO:0020037(heme binding),GO:0016627(oxidoreductase activity, acting on the CH-CH group of donors),GO:0050660(flavin adenine dinucleotide binding),GO:0016491(oxidoreductase activity)	00020 (Citrate cycle (TCA cycle)), 00190 (Oxidative phosphorylation), 05010 (Alzheimer's disease), 05012 (Parkinson's disease), 05016 (Huntington's disease)
evm.model.scf7180000000807.818	Up	0.936739	0.000420096	0.00122624	-	-	GO:0020037(heme binding),GO:0016758(transferase activity, transferring hexosyl groups)	00520 (Amino sugar and nucleotide sugar metabolism)
evm.model.scf7180000000925.1053	Up	0.936666	0.000542892	0.00154604	GO:0006165(nucleoside diphosphate phosphorylation),GO:0006183(GTP biosynthetic process),GO:0006228(UTP biosynthetic process),GO:0006241(CTP biosynthetic process)	-	GO:0004550(nucleoside diphosphate kinase activity),GO:0005524(ATP binding)	-
evm.model.scf7180000000807.524	Up	0.936608	0.000332829	0.000990207	-	-	-	-
evm.model.scf7180000000807.730	Up	0.935431	0.00039528	0.00115953	-	-	-	-
evm.model.scf7180000000808.1035	Up	0.935407	0.00128683	0.00341218	-	-	GO:0005515(protein binding)	-
evm.model.scf7180000000925.753	Up	0.935376	0.00016726	0.000524653	GO:0055085(transmembrane transport)	GO:0005886(plasma membrane),GO:0016021(integral component of membrane)	GO:0005215(transporter activity)	-
evm.model.scf7180000000807.1365	Up	0.933343	0.000436706	0.00127066	-	-	-	-
evm.model.scf7180000000809.654	Up	0.93283	0.000398855	0.00116943	GO:0055114(oxidation-reduction process)	-	GO:0016209(antioxidant activity),GO:0016491(oxidoreductase activity),GO:0051920(peroxiredoxin activity)	00360 (Phenylalanine metabolism), 00680 (Methane metabolism), 00940 (Phenylpropanoid biosynthesis)
evm.model.scf7180000000925.153	Up	0.931938	0.00334346	0.0080575	-	-	-	-
evm.model.scf7180000000925.338	Up	0.931573	0.000233716	0.000716554	-	-	GO:0016881(acid-amino acid ligase activity)	04120 (Ubiquitin mediated proteolysis), 04141 (Protein processing in endoplasmic reticulum), 05012 (Parkinson's disease)
evm.model.scf7180000000810.222	Up	0.930897	0.000145694	0.000461909	-	-	GO:0003676(nucleic acid binding),GO:0005524(ATP binding),GO:0004386(helicase activity)	-
evm.model.scf7180000000807.280	Up	0.930849	0.000507485	0.00145644	GO:0009231(riboflavin biosynthetic process),GO:0055114(oxidation-reduction process)	-	GO:0004746(riboflavin synthase activity),GO:0016491(oxidoreductase activity)	00740 (Riboflavin metabolism)
evm.model.scf7180000000925.695	Up	0.930816	0.00030667	0.000919736	GO:0045454(cell redox homeostasis)	-	-	-
evm.model.scf7180000000809.668	Up	0.930591	0.00202185	0.00510646	GO:0006508(proteolysis)	-	GO:0004185(serine-type carboxypeptidase activity)	-
evm.model.scf7180000000809.458	Up	0.930046	0.000126859	0.000406944	GO:0006366(transcription from RNA polymerase II promoter)	-	GO:0046982(protein heterodimerization activity)	05202 (Transcriptional misregulation in cancers)
evm.model.scf7180000000818.137	Up	0.92736	0.000165981	0.000521292	-	-	-	04141 (Protein processing in endoplasmic reticulum)
evm.model.scf7180000000925.1487	Up	0.926711	0.00414329	0.00976488	-	-	-	-
evm.model.scf7180000000810.58	Up	0.926572	0.000880182	0.00240959	-	-	GO:0004857(enzyme inhibitor activity),GO:0008073(ornithine decarboxylase inhibitor activity)	-
evm.model.scf7180000000808.685	Up	0.926499	0.000409485	0.0011977	-	-	-	-
evm.model.scf7180000000808.567	Up	0.925592	0.00166301	0.00429849	GO:0055114(oxidation-reduction process)	-	GO:0005506(iron ion binding),GO:0016705(oxidoreductase activity, acting on paired donors, with incorporation or reduction of molecular oxygen),GO:0020037(heme binding)	-
evm.model.scf7180000000806.224	Up	0.924275	0.00323291	0.00782865	-	-	-	-
evm.model.scf7180000000925.814	Up	0.923473	0.000191255	0.000595273	-	-	-	-
evm.model.scf7180000000810.851	Up	0.923467	0.000365543	0.00107891	-	-	-	-
evm.model.scf7180000000810.568	Up	0.92312	0.000180105	0.000562309	-	-	GO:0005515(protein binding)	-
evm.model.scf7180000000807.763	Up	0.921396	0.000389975	0.00114564	GO:0007049(cell cycle)	-	GO:0005525(GTP binding)	-
evm.model.scf7180000000824.215	Up	0.92022	0.000413057	0.00120744	GO:0000398(mRNA splicing, via spliceosome)	GO:0005681(spliceosomal complex)	-	03040 (Spliceosome), 04330 (Notch signaling pathway)
evm.model.scf7180000000808.392	Up	0.919083	0.000233353	0.000715658	-	-	GO:0005515(protein binding)	-
evm.model.scf7180000000824.212	Up	0.918562	0.000216408	0.000668588	GO:0008152(metabolic process)	-	GO:0003824(catalytic activity)	00280 (Valine, leucine and isoleucine degradation), 00410 (beta-Alanine metabolism), 00640 (Propanoate metabolism)
evm.model.scf7180000000808.492	Up	0.918288	0.000178363	0.000557217	-	-	-	-
evm.model.scf7180000000810.45	Up	0.91749	0.000150543	0.00047578	GO:0006914(autophagy)	GO:0005737(cytoplasm)	-	-
evm.model.scf7180000000811.754	Up	0.917382	0.000316032	0.00094471	-	-	-	-
evm.model.scf7180000000812.82	Up	0.916821	0.000631467	0.00177564	-	-	-	-
evm.model.scf7180000000806.609	Up	0.915057	0.000170182	0.000533319	-	-	-	-
evm.model.scf7180000000809.55	Up	0.915016	0.000471511	0.00136403	-	-	-	-
evm.model.scf7180000000807.1288	Up	0.913963	0.000840001	0.0023084	-	-	GO:0016787(hydrolase activity)	-
evm.model.scf7180000000807.1141	Up	0.913614	0.000349427	0.00103347	-	-	GO:0008270(zinc ion binding),GO:0005515(protein binding)	-
evm.model.scf7180000000811.621	Up	0.913501	0.000174338	0.000545151	-	-	-	-
evm.model.scf7180000000925.708	Up	0.913143	0.000302785	0.000909169	GO:0006629(lipid metabolic process)	-	GO:0004806(triglyceride lipase activity)	-
evm.model.scf7180000000808.505	Up	0.912991	0.0017363	0.00446267	-	-	-	-
evm.model.scf7180000000810.150	Up	0.910528	0.000188411	0.000586965	GO:0006281(DNA repair)	-	GO:0004518(nuclease activity),GO:0003677(DNA binding),GO:0003824(catalytic activity)	-
evm.model.scf7180000000808.9	Up	0.909352	0.00119142	0.00317595	GO:0005975(carbohydrate metabolic process)	-	GO:0003824(catalytic activity),GO:0030246(carbohydrate binding),GO:0016853(isomerase activity)	-
evm.model.scf7180000000925.677	Up	0.908884	0.000996114	0.0027012	GO:0009082(branched-chain amino acid biosynthetic process)	-	GO:0003824(catalytic activity),GO:0030976(thiamine pyrophosphate binding),GO:0000287(magnesium ion binding),GO:0003984(acetolactate synthase activity),GO:0050660(flavin adenine dinucleotide binding)	00290 (Valine, leucine and isoleucine biosynthesis), 00650 (Butanoate metabolism), 00660 (C5-Branched dibasic acid metabolism), 00770 (Pantothenate and CoA biosynthesis)
evm.model.scf7180000000808.295	Up	0.907668	0.00021973	0.000678018	-	-	-	-
evm.model.scf7180000000925.1345	Up	0.907175	0.00064247	0.00180405	-	-	-	-
evm.model.scf7180000000809.866	Up	0.907091	0.00136979	0.00361025	GO:0006542(glutamine biosynthetic process),GO:0006807(nitrogen compound metabolic process)	-	GO:0003824(catalytic activity),GO:0004356(glutamate-ammonia ligase activity)	00250 (Alanine, aspartate and glutamate metabolism), 00330 (Arginine and proline metabolism), 00910 (Nitrogen metabolism), 02020 (Two-component system), 04724 (Glutamatergic synapse), 04727 (GABAergic synapse)
evm.model.scf7180000000809.801	Up	0.906533	0.00054761	0.0015586	-	-	GO:0008757(S-adenosylmethionine-dependent methyltransferase activity)	-
evm.model.scf7180000000925.496	Up	0.906496	0.000764668	0.00212051	GO:0006468(protein phosphorylation)	-	GO:0004672(protein kinase activity),GO:0005524(ATP binding),GO:0004674(protein serine/threonine kinase activity),GO:0016772(transferase activity, transferring phosphorus-containing groups)	-
evm.model.scf7180000000808.838	Up	0.905055	0.00248519	0.00616816	-	-	-	-
evm.model.scf7180000000810.439	Up	0.904023	0.000574265	0.00162938	-	-	-	-
evm.model.scf7180000000808.431	Up	0.90212	0.000231232	0.000710022	GO:0008152(metabolic process)	-	GO:0003824(catalytic activity)	-
evm.model.scf7180000000810.775	Up	0.901707	0.000710703	0.00198345	-	-	-	-
evm.model.scf7180000000811.760	Up	0.900859	0.00215096	0.0054108	GO:0006481(C-terminal protein methylation)	GO:0016021(integral component of membrane)	GO:0004671(protein C-terminal S-isoprenylcysteine carboxyl O-methyltransferase activity)	-
evm.model.scf7180000000809.1005	Up	0.900206	0.00134615	0.00355354	-	-	-	-
evm.model.scf7180000000807.1187	Up	0.899787	0.000205115	0.000636046	-	-	-	-
evm.model.scf7180000000811.561	Up	0.898327	0.000558687	0.00158832	GO:0055114(oxidation-reduction process)	-	GO:0016972(thiol oxidase activity)	-
evm.model.scf7180000000806.520	Up	0.895903	0.000436215	0.0012696	-	-	GO:0020037(heme binding)	-
evm.model.scf7180000000807.984	Up	0.894913	0.000240917	0.000737282	GO:0006468(protein phosphorylation)	-	GO:0004674(protein serine/threonine kinase activity),GO:0016772(transferase activity, transferring phosphorus-containing groups),GO:0004672(protein kinase activity),GO:0005524(ATP binding)	04113 (Meiosis - yeast)
evm.model.scf7180000000810.699	Up	0.894256	0.00050337	0.00144579	-	-	-	-
evm.model.scf7180000000819.400	Up	0.893607	0.000272572	0.000824506	-	-	-	-
evm.model.scf7180000000824.260	Up	0.89258	0.000621986	0.00175192	-	-	-	-
evm.model.scf7180000000807.334	Up	0.891619	0.000317875	0.000949938	-	-	-	-
evm.model.scf7180000000809.5	Up	0.889918	0.000825117	0.00227246	-	-	-	-
evm.model.scf7180000000925.887	Up	0.889427	0.000290889	0.000875805	-	-	-	03015 (mRNA surveillance pathway)
evm.model.scf7180000000925.425	Up	0.889403	0.00139948	0.00368173	GO:0006468(protein phosphorylation)	-	GO:0005515(protein binding),GO:0004672(protein kinase activity),GO:0005524(ATP binding),GO:0016772(transferase activity, transferring phosphorus-containing groups),GO:0004674(protein serine/threonine kinase activity)	04011 (MAPK signaling pathway - yeast)
evm.model.scf7180000000925.365	Up	0.888907	0.000657371	0.0018428	-	-	GO:0005515(protein binding)	03013 (RNA transport)
evm.model.scf7180000000809.153	Up	0.888407	0.000839524	0.00230771	-	-	-	-
evm.model.scf7180000000931.92	Up	0.887909	0.00103671	0.00280087	-	-	-	-
evm.model.scf7180000000809.486	Up	0.887368	0.00145254	0.00380539	GO:0006810(transport)	GO:0016021(integral component of membrane)	-	-
evm.model.scf7180000000809.82	Up	0.886649	0.000343735	0.00101963	-	GO:0005737(cytoplasm)	GO:0033925(mannosyl-glycoprotein endo-beta-N-acetylglucosaminidase activity)	00511 (Other glycan degradation)
evm.model.scf7180000000807.928	Up	0.886081	0.000347909	0.00103019	-	GO:0016020(membrane)	-	-
evm.model.scf7180000000810.118	Up	0.886058	0.000434892	0.00126685	GO:0055114(oxidation-reduction process)	-	GO:0016491(oxidoreductase activity),GO:0046872(metal ion binding)	-
evm.model.scf7180000000807.841	Up	0.885385	0.000248954	0.000760256	-	-	GO:0003968(RNA-directed RNA polymerase activity)	-
evm.model.scf7180000000810.219	Up	0.885	0.000952974	0.00259402	-	-	GO:0003723(RNA binding)	-
evm.model.scf7180000000807.482	Up	0.882225	0.000220761	0.000680782	-	-	-	-
evm.model.scf7180000000806.318	Up	0.880048	0.000354878	0.00104836	-	-	GO:0005515(protein binding)	-
evm.model.scf7180000000807.1296	Up	0.879264	0.000701704	0.00195997	GO:0007165(signal transduction),GO:0007186(G-protein coupled receptor signaling pathway),GO:0006184(obsolete GTP catabolic process),GO:0007264(small GTPase mediated signal transduction)	-	GO:0004871(signal transducer activity),GO:0003924(GTPase activity),GO:0019001(guanyl nucleotide binding),GO:0031683(G-protein beta/gamma-subunit complex binding),GO:0001664(G-protein coupled receptor binding),GO:0005525(GTP binding)	-
evm.model.scf7180000000819.152	Up	0.878325	0.000515417	0.00147532	-	-	-	-
evm.model.scf7180000000811.491	Up	0.877851	0.000497607	0.00143087	-	-	-	-
evm.model.scf7180000000818.267	Up	0.877804	0.00180121	0.00461064	-	-	-	-
evm.model.scf7180000000824.90	Up	0.877606	0.000338353	0.00100515	GO:0006432(phenylalanyl-tRNA aminoacylation),GO:0008033(tRNA processing),GO:0006418(tRNA aminoacylation for protein translation),GO:0043039(tRNA aminoacylation)	GO:0005737(cytoplasm)	GO:0000049(tRNA binding),GO:0000287(magnesium ion binding),GO:0004826(phenylalanine-tRNA ligase activity),GO:0005524(ATP binding),GO:0004812(aminoacyl-tRNA ligase activity),GO:0000166(nucleotide binding)	00970 (Aminoacyl-tRNA biosynthesis)
evm.model.scf7180000000810.331	Up	0.877334	0.00331479	0.0079961	GO:0006629(lipid metabolic process)	-	GO:0008081(phosphoric diester hydrolase activity)	-
evm.model.scf7180000000809.141	Up	0.877277	0.00059237	0.00167555	-	-	GO:0000166(nucleotide binding),GO:0003676(nucleic acid binding)	-
evm.model.scf7180000000925.797	Up	0.876996	0.00124492	0.00330629	-	-	-	-
evm.model.scf7180000000809.568	Up	0.87681	0.000391808	0.00115069	-	-	-	-
evm.model.scf7180000000818.187	Up	0.874593	0.00155185	0.00404133	-	-	-	-
evm.model.scf7180000000809.1172	Up	0.872984	0.00112797	0.00302045	-	-	-	-
evm.model.scf7180000001079.203	Up	0.872017	0.000785546	0.00217361	-	-	-	-
evm.model.scf7180000000806.218	Up	0.870169	0.000314156	0.000939943	GO:0055114(oxidation-reduction process)	-	GO:0004499(N,N-dimethylaniline monooxygenase activity),GO:0050660(flavin adenine dinucleotide binding),GO:0050661(NADP binding)	-
evm.model.scf7180000000807.810	Up	0.870054	0.000401824	0.00117701	GO:0006810(transport)	GO:0016021(integral component of membrane)	-	-
evm.model.scf7180000000808.399	Up	0.869299	0.00402755	0.00951889	-	-	-	-
evm.model.scf7180000000806.96	Up	0.869062	0.00104686	0.00282434	-	-	-	-
evm.model.scf7180000000807.855	Up	0.86905	0.00226142	0.0056603	GO:0009058(biosynthetic process),GO:0008152(metabolic process)	-	GO:0016833(oxo-acid-lyase activity)	00790 (Folate biosynthesis)
evm.model.scf7180000000808.1134	Up	0.868971	0.00343043	0.00824336	-	-	-	-
evm.model.scf7180000000925.1426	Up	0.868715	0.000308535	0.000925052	GO:0006869(lipid transport)	GO:0016021(integral component of membrane)	GO:0005319(lipid transporter activity)	-
evm.model.scf7180000000807.530	Up	0.867233	0.00215463	0.00541596	-	-	GO:0016491(oxidoreductase activity)	-
evm.model.scf7180000000808.658	Up	0.866401	0.000393896	0.00115624	GO:0046854(phosphatidylinositol phosphorylation),GO:0048015(phosphatidylinositol-mediated signaling)	-	GO:0016772(transferase activity, transferring phosphorus-containing groups),GO:0005515(protein binding),GO:0016773(phosphotransferase activity, alcohol group as acceptor),GO:0016303(1-phosphatidylinositol-3-kinase activity),GO:0005488(binding)	00562 (Inositol phosphate metabolism), 04070 (Phosphatidylinositol signaling system), 04140 (Regulation of autophagy), 04145 (Phagosome), 05152 (Tuberculosis)
evm.model.scf7180000000807.416	Up	0.866244	0.00308534	0.00750931	-	-	GO:0046872(metal ion binding)	-
evm.model.scf7180000000925.1243	Up	0.865489	0.000487566	0.00140521	-	-	-	-
evm.model.scf7180000000819.307	Up	0.865138	0.000603214	0.00170334	GO:0006914(autophagy)	GO:0005737(cytoplasm)	GO:0003824(catalytic activity)	04140 (Regulation of autophagy)
evm.model.scf7180000000808.930	Up	0.864195	0.00141917	0.00372965	GO:0055114(oxidation-reduction process),GO:0008152(metabolic process)	-	GO:0016627(oxidoreductase activity, acting on the CH-CH group of donors),GO:0003995(acyl-CoA dehydrogenase activity),GO:0020037(heme binding),GO:0050660(flavin adenine dinucleotide binding)	-
evm.model.scf7180000000807.472	Up	0.863633	0.000961531	0.00261589	GO:0006413(translational initiation)	GO:0005737(cytoplasm)	GO:0003723(RNA binding),GO:0003743(translation initiation factor activity)	03013 (RNA transport), 04150 (mTOR signaling pathway), 04910 (Insulin signaling pathway)
evm.model.scf7180000000811.562	Up	0.862925	0.00185444	0.0047333	GO:0006508(proteolysis)	-	GO:0004252(serine-type endopeptidase activity)	-
evm.model.scf7180000000819.467	Up	0.862148	0.00163179	0.00422431	-	-	-	-
evm.model.scf7180000000807.297	Up	0.862018	0.00335315	0.00807698	-	-	-	-
evm.model.scf7180000000816.40	Up	0.861927	0.000716896	0.00199796	-	-	-	-
evm.model.scf7180000000811.370	Up	0.861231	0.00154145	0.00401841	-	-	GO:0005509(calcium ion binding)	-
evm.model.scf7180000000925.372	Up	0.860803	0.000473273	0.00136794	-	-	-	-
evm.model.scf7180000000807.385	Up	0.860291	0.00208507	0.00525688	GO:0006355(regulation of transcription, DNA-templated)	GO:0005634(nucleus)	GO:0003700(transcription factor activity, sequence-specific DNA binding),GO:0043565(sequence-specific DNA binding),GO:0003677(DNA binding)	-
evm.model.scf7180000000807.891	Up	0.856655	0.00047305	0.00136769	-	-	-	-
evm.model.scf7180000000824.100	Up	0.8565	0.000574574	0.0016298	GO:0006355(regulation of transcription, DNA-templated),GO:0006351(transcription, DNA-templated)	GO:0005634(nucleus)	GO:0000981(RNA polymerase II transcription factor activity, sequence-specific DNA binding),GO:0008270(zinc ion binding),GO:0003677(DNA binding)	-
evm.model.scf7180000000811.590	Up	0.856367	0.000532042	0.00151815	GO:0006810(transport),GO:0016192(vesicle-mediated transport)	GO:0016021(integral component of membrane)	-	04130 (SNARE interactions in vesicular transport)
evm.model.scf7180000000809.967	Up	0.856316	0.000591006	0.00167263	GO:0035023(regulation of Rho protein signal transduction)	-	GO:0005089(Rho guanyl-nucleotide exchange factor activity)	-
evm.model.scf7180000000925.724	Up	0.856234	0.000590591	0.00167193	GO:0038032(termination of G-protein coupled receptor signaling pathway)	-	GO:0035091(phosphatidylinositol binding)	-
evm.model.scf7180000000808.533	Up	0.855898	0.000594116	0.00167999	GO:0006487(protein N-linked glycosylation)	GO:0008250(oligosaccharyltransferase complex),GO:0016021(integral component of membrane)	-	-
evm.model.scf7180000000807.1443	Up	0.854172	0.000557056	0.00158413	-	-	GO:0018024(histone-lysine N-methyltransferase activity)	00310 (Lysine degradation), 05202 (Transcriptional misregulation in cancers)
evm.model.scf7180000000809.833	Up	0.853708	0.00158096	0.00410543	GO:0006481(C-terminal protein methylation)	GO:0016021(integral component of membrane),GO:0005783(endoplasmic reticulum)	GO:0004671(protein C-terminal S-isoprenylcysteine carboxyl O-methyltransferase activity)	00900 (Terpenoid backbone biosynthesis)
evm.model.scf7180000000824.209	Up	0.852744	0.00115653	0.00309198	GO:0006534(cysteine metabolic process),GO:0008152(metabolic process)	-	GO:0030170(pyridoxal phosphate binding),GO:0031071(cysteine desulfurase activity),GO:0003824(catalytic activity)	00730 (Thiamine metabolism), 04122 (Sulfur relay system)
evm.model.scf7180000000811.250	Up	0.852522	0.000529885	0.00151286	GO:0007264(small GTPase mediated signal transduction),GO:0015031(protein transport),GO:0006184(obsolete GTP catabolic process),GO:0007165(signal transduction)	GO:0005622(intracellular),GO:0016020(membrane)	GO:0005525(GTP binding)	-
evm.model.scf7180000000821.128	Up	0.852439	0.000464852	0.0013467	-	-	-	-
evm.model.scf7180000000925.495	Up	0.850896	0.00310105	0.00754205	-	-	GO:0005515(protein binding)	-
evm.model.scf7180000000811.828	Up	0.848694	0.0024876	0.00617262	-	-	-	-
evm.model.scf7180000000807.868	Up	0.848242	0.000523132	0.00149571	GO:0015693(magnesium ion transport)	GO:0016020(membrane)	GO:0015095(magnesium ion transmembrane transporter activity)	-
evm.model.scf7180000000809.631	Up	0.846613	0.00105766	0.00285194	-	-	GO:0003676(nucleic acid binding),GO:0004386(helicase activity),GO:0005524(ATP binding)	-
evm.model.scf7180000000808.606	Up	0.845669	0.000658932	0.00184666	-	-	-	-
[truncated: 2,273 more rows]

## Sheet: LC6d vs LC3d
Additional file 7. Differential expression analysis in comparisons of LC6d versus LC3d. FDR：false discovery rate.
Gene_id	Trend	log2FoldChange	p-value	FDR	GO:BiologicalProcess	GO:CellularComponent	GO:MolecularFunction	KEGG
evm.model.scf7180000000925.992	Up	11.5532	0	0	GO:0006629(lipid metabolic process)	-	GO:0004806(triglyceride lipase activity)	-
evm.model.scf7180000000810.120	Up	8.06328	1.15e-209	9.58e-207	-	-	-	-
evm.model.scf7180000000925.1208	Up	7.35833	6.01e-72	4.24e-70	-	-	GO:0016787(hydrolase activity)	-
evm.model.scf7180000000818.111	Up	7.27665	2.48e-273	6.22e-270	GO:0005975(carbohydrate metabolic process)	-	GO:0004553(hydrolase activity, hydrolyzing O-glycosyl compounds)	-
evm.model.scf7180000000816.263	Up	7.24766	6.85e-11	6.2e-10	-	-	-	-
evm.model.scf7180000000925.980	Up	7.17469	3.57e-220	3.98e-217	-	-	-	-
evm.model.scf7180000000811.249	Up	7.16395	5.7e-227	7.14e-224	GO:0006032(chitin catabolic process),GO:0005975(carbohydrate metabolic process)	GO:0005576(extracellular region)	GO:0004568(chitinase activity),GO:0004553(hydrolase activity, hydrolyzing O-glycosyl compounds),GO:0030246(carbohydrate binding)	-
evm.model.scf7180000000818.257	Up	6.97837	5.91e-126	1.35e-123	GO:0005975(carbohydrate metabolic process)	-	GO:0004553(hydrolase activity, hydrolyzing O-glycosyl compounds)	-
evm.model.scf7180000000811.745	Up	6.76925	4.48e-216	4.49e-213	-	-	-	-
evm.model.scf7180000000809.852	Up	6.59605	1.38e-236	1.98e-233	-	-	GO:0003824(catalytic activity)	-
evm.model.scf7180000000808.746	Up	6.34985	9.95e-248	1.99e-244	GO:0055114(oxidation-reduction process),GO:0005975(carbohydrate metabolic process)	GO:0005576(extracellular region)	GO:0016491(oxidoreductase activity),GO:0030151(molybdenum ion binding),GO:0009055(electron carrier activity),GO:0004553(hydrolase activity, hydrolyzing O-glycosyl compounds),GO:0030246(carbohydrate binding),GO:0046872(metal ion binding)	00520 (Amino sugar and nucleotide sugar metabolism)
evm.model.scf7180000000806.126	Up	6.33272	1.05e-05	5.02e-05	-	-	-	-
evm.model.scf7180000000806.111	Up	6.21259	3.95e-102	5.28e-100	-	-	-	-
evm.model.scf7180000000925.1198	Up	6.04547	1.24e-138	3.37e-136	-	-	-	-
evm.model.scf7180000000808.349	Up	5.99518	1.16e-94	1.35e-92	-	-	-	-
evm.model.scf7180000000925.1170	Up	5.99056	3.44e-211	3.13e-208	GO:0006665(sphingolipid metabolic process),GO:0005975(carbohydrate metabolic process)	-	GO:0004348(glucosylceramidase activity)	-
evm.model.scf7180000000806.422	Up	5.57668	4.06e-91	4.52e-89	GO:0046373(L-arabinose metabolic process)	-	GO:0046556(alpha-L-arabinofuranosidase activity)	-
evm.model.scf7180000001079.230	Up	5.42295	5.97e-13	6.37e-12	-	-	-	-
evm.model.scf7180000000810.557	Up	5.38829	3.93e-95	4.64e-93	GO:0005975(carbohydrate metabolic process)	GO:0005576(extracellular region)	GO:0004553(hydrolase activity, hydrolyzing O-glycosyl compounds),GO:0030248(cellulose binding),GO:0003824(catalytic activity)	-
evm.model.scf7180000000809.103	Up	5.3596	3.15e-101	4.04e-99	GO:0006508(proteolysis)	-	GO:0004222(metalloendopeptidase activity),GO:0008237(metallopeptidase activity)	-
evm.model.scf7180000000807.941	Up	5.32447	8.62e-102	1.14e-99	-	-	-	-
evm.model.scf7180000000810.351	Up	5.24075	9.74e-138	2.5e-135	GO:0006508(proteolysis)	-	GO:0008236(serine-type peptidase activity),GO:0004252(serine-type endopeptidase activity)	-
evm.model.scf7180000000807.487	Up	5.16781	3.79e-180	2.11e-177	GO:0005975(carbohydrate metabolic process)	GO:0005576(extracellular region)	GO:0016837(carbon-oxygen lyase activity, acting on polysaccharides),GO:0016829(lyase activity),GO:0003824(catalytic activity),GO:0030246(carbohydrate binding)	-
evm.model.scf7180000000810.70	Up	5.11801	3.29e-108	4.99e-106	-	-	-	-
evm.model.scf7180000000810.97	Up	5.0945	2.84e-150	9.5e-148	-	GO:0009277(fungal-type cell wall)	GO:0005199(structural constituent of cell wall)	-
evm.model.scf7180000000819.151	Up	5.07365	2.11e-149	6.81e-147	-	GO:0005615(extracellular space)	GO:0004222(metalloendopeptidase activity),GO:0008270(zinc ion binding)	-
evm.model.scf7180000000809.1113	Up	5.02124	4.05e-180	2.13e-177	GO:0006032(chitin catabolic process),GO:0005975(carbohydrate metabolic process)	-	GO:0004568(chitinase activity),GO:0035091(phosphatidylinositol binding),GO:0004553(hydrolase activity, hydrolyzing O-glycosyl compounds)	-
evm.model.scf7180000000810.199	Up	5.00918	1.52e-172	7.62e-170	-	-	-	-
evm.model.scf7180000000810.292	Up	4.91283	6.24e-170	2.98e-167	-	-	-	-
evm.model.scf7180000000819.433	Up	4.88114	6.09e-124	1.33e-121	-	-	-	-
evm.model.scf7180000000807.405	Up	4.80822	3.02e-157	1.12e-154	GO:0005975(carbohydrate metabolic process)	GO:0005576(extracellular region)	GO:0004553(hydrolase activity, hydrolyzing O-glycosyl compounds),GO:0030246(carbohydrate binding)	00520 (Amino sugar and nucleotide sugar metabolism)
evm.model.scf7180000000810.217	Up	4.78587	3.4e-134	8.31e-132	GO:0005975(carbohydrate metabolic process)	-	GO:0003824(catalytic activity),GO:0043169(cation binding)	00500 (Starch and sucrose metabolism), 04973 (Carbohydrate digestion and absorption)
evm.model.scf7180000000809.818	Up	4.77678	4.12e-136	1.03e-133	-	-	GO:0003824(catalytic activity)	-
evm.model.scf7180000001079.178	Up	4.70992	6.88e-51	3.25e-49	GO:0042545(cell wall modification)	GO:0005618(cell wall)	GO:0030599(pectinesterase activity)	-
evm.model.scf7180000000818.336	Up	4.68455	1.48e-104	2.03e-102	GO:0005975(carbohydrate metabolic process)	-	GO:0003824(catalytic activity),GO:0030246(carbohydrate binding)	-
evm.model.scf7180000000809.334	Up	4.67326	5.56e-69	3.81e-67	-	-	-	-
evm.model.scf7180000000811.487	Up	4.58069	1.08e-113	1.87e-111	-	-	-	-
evm.model.scf7180000000811.610	Up	4.57932	3.42e-111	5.61e-109	-	-	GO:0003824(catalytic activity)	-
evm.model.scf7180000000807.973	Up	4.54859	1.34e-75	1.05e-73	-	-	-	-
evm.model.scf7180000000811.630	Up	4.51604	9.86e-109	1.54e-106	GO:0000272(polysaccharide catabolic process)	-	GO:0004553(hydrolase activity, hydrolyzing O-glycosyl compounds),GO:0008810(cellulase activity)	-
evm.model.scf7180000000825.24	Up	4.49367	5.1e-16	6.72e-15	-	-	-	-
evm.model.scf7180000000925.736	Up	4.36741	2.84e-123	6.05e-121	GO:0005975(carbohydrate metabolic process)	-	GO:0004553(hydrolase activity, hydrolyzing O-glycosyl compounds),GO:0030246(carbohydrate binding)	-
evm.model.scf7180000000810.171	Up	4.3508	2.25e-42	8.36e-41	-	GO:0009277(fungal-type cell wall)	GO:0005199(structural constituent of cell wall)	-
evm.model.scf7180000000811.256	Up	4.15668	1.56e-90	1.72e-88	GO:0005975(carbohydrate metabolic process)	-	GO:0003824(catalytic activity),GO:0043169(cation binding)	00500 (Starch and sucrose metabolism), 04973 (Carbohydrate digestion and absorption)
evm.model.scf7180000000808.293	Up	4.15229	7.64e-50	3.48e-48	-	GO:0009277(fungal-type cell wall)	GO:0005199(structural constituent of cell wall)	-
evm.model.scf7180000000807.657	Up	4.12459	8.39e-131	2e-128	-	-	GO:0003824(catalytic activity)	-
evm.model.scf7180000000925.764	Up	4.08483	2.58e-15	3.25e-14	-	-	-	-
evm.model.scf7180000000821.26	Up	4.07792	3.21e-105	4.47e-103	-	GO:0009277(fungal-type cell wall)	GO:0005199(structural constituent of cell wall)	-
evm.model.scf7180000000809.1112	Up	4.03694	1.16e-100	1.48e-98	-	-	GO:0016791(phosphatase activity),GO:0003993(acid phosphatase activity)	-
evm.model.scf7180000000808.63	Up	4.0321	1.22e-87	1.24e-85	-	-	-	-
evm.model.scf7180000000809.777	Up	4.02478	6.25e-34	1.79e-32	-	GO:0016020(membrane)	-	-
evm.model.scf7180000000806.519	Up	3.99241	9.32e-75	7.08e-73	GO:0015851(nucleobase transport)	GO:0016020(membrane)	GO:0015205(nucleobase transmembrane transporter activity)	-
evm.model.scf7180000000809.107	Up	3.98475	1.88e-66	1.22e-64	GO:0005975(carbohydrate metabolic process)	GO:0005576(extracellular region)	GO:0004553(hydrolase activity, hydrolyzing O-glycosyl compounds),GO:0030248(cellulose binding)	-
evm.model.scf7180000000808.612	Up	3.95881	2.47e-77	2.03e-75	GO:0055085(transmembrane transport)	GO:0016021(integral component of membrane)	-	-
evm.model.scf7180000000811.311	Up	3.9353	9.31e-46	3.76e-44	GO:0005975(carbohydrate metabolic process),GO:0006004(fucose metabolic process)	-	GO:0004560(alpha-L-fucosidase activity)	-
evm.model.scf7180000000807.1163	Up	3.90857	1.04e-48	4.6e-47	GO:0005975(carbohydrate metabolic process)	-	GO:0003824(catalytic activity),GO:0004553(hydrolase activity, hydrolyzing O-glycosyl compounds)	00052 (Galactose metabolism), 00561 (Glycerolipid metabolism), 00600 (Sphingolipid metabolism), 00603 (Glycosphingolipid biosynthesis - globo series)
evm.model.scf7180000001079.219	Up	3.85146	1.08e-27	2.43e-26	-	-	-	-
evm.model.scf7180000000824.202	Up	3.84831	6.76e-43	2.54e-41	GO:0055114(oxidation-reduction process)	-	GO:0005506(iron ion binding),GO:0016705(oxidoreductase activity, acting on paired donors, with incorporation or reduction of molecular oxygen),GO:0020037(heme binding)	-
evm.model.scf7180000000808.1053	Up	3.81863	1.03e-118	2.03e-116	GO:0006508(proteolysis)	-	GO:0004190(aspartic-type endopeptidase activity)	-
evm.model.scf7180000000807.77	Up	3.79456	1.43e-65	8.94e-64	GO:0006508(proteolysis)	-	GO:0004190(aspartic-type endopeptidase activity)	-
evm.model.scf7180000000810.259	Up	3.77548	8.97e-07	4.99e-06	-	-	-	-
evm.model.scf7180000000810.471	Up	3.7594	4.55e-61	2.62e-59	-	-	-	-
evm.model.scf7180000000811.347	Up	3.74	3.19e-42	1.16e-40	GO:0005975(carbohydrate metabolic process)	-	GO:0004650(polygalacturonase activity)	-
evm.model.scf7180000000808.254	Up	3.71618	1.03e-08	7.46e-08	-	-	-	-
evm.model.scf7180000000925.488	Up	3.64617	1.04e-53	5.15e-52	-	-	-	-
evm.model.scf7180000001079.60	Up	3.59545	9e-48	3.84e-46	-	-	-	-
evm.model.scf7180000000807.1456	Up	3.59377	2.67e-90	2.91e-88	-	-	-	-
evm.model.scf7180000000810.337	Up	3.58877	0.000982961	0.00321661	-	-	-	-
evm.model.scf7180000000811.446	Up	3.5828	4.3e-75	3.34e-73	GO:0005976(polysaccharide metabolic process),GO:0001522(pseudouridine synthesis),GO:0009451(RNA modification)	-	GO:0004339(glucan 1,4-alpha-glucosidase activity),GO:0030246(carbohydrate binding),GO:0003723(RNA binding),GO:0009982(pseudouridine synthase activity),GO:2001070(starch binding),GO:0003824(catalytic activity),GO:0004553(hydrolase activity, hydrolyzing O-glycosyl compounds)	-
evm.model.scf7180000000821.190	Up	3.56305	1.43e-101	1.86e-99	-	-	GO:0005515(protein binding)	-
evm.model.scf7180000000819.44	Up	3.49375	0.00151422	0.00472958	-	-	-	-
evm.model.scf7180000000806.732	Up	3.49251	0.00146562	0.00459927	-	-	-	-
evm.model.scf7180000000807.53	Up	3.48964	9.4e-79	8.12e-77	GO:0005975(carbohydrate metabolic process)	-	GO:0015926(glucosidase activity)	-
evm.model.scf7180000000818.265	Up	3.46764	2.43e-05	0.000109197	-	-	-	-
evm.model.scf7180000000811.301	Up	3.46696	1.02e-85	1e-83	GO:0016226(iron-sulfur cluster assembly),GO:0008152(metabolic process)	-	GO:0005198(structural molecule activity),GO:0051536(iron-sulfur cluster binding),GO:0016787(hydrolase activity),GO:0016810(hydrolase activity, acting on carbon-nitrogen (but not peptide) bonds)	00520 (Amino sugar and nucleotide sugar metabolism)
evm.model.scf7180000000819.24	Up	3.46234	1.87e-10	1.63e-09	-	-	-	-
evm.model.scf7180000000808.245	Up	3.45503	2.76e-81	2.53e-79	-	-	-	-
evm.model.scf7180000000809.136	Up	3.38853	0.00262185	0.00774041	GO:0008152(metabolic process)	-	GO:0016491(oxidoreductase activity)	-
evm.model.scf7180000000810.245	Up	3.37706	6.7e-64	4.07e-62	-	-	-	-
evm.model.scf7180000000808.697	Up	3.36665	2.23e-48	9.77e-47	-	-	-	-
evm.model.scf7180000000808.84	Up	3.3623	1.63e-51	7.77e-50	-	-	-	-
evm.model.scf7180000000818.291	Up	3.35299	5.23e-77	4.26e-75	-	-	GO:0008171(O-methyltransferase activity)	-
evm.model.scf7180000000806.140	Up	3.34866	3.68e-09	2.78e-08	-	-	-	-
evm.model.scf7180000000807.64	Up	3.32879	1.09e-44	4.3e-43	-	-	-	-
evm.model.scf7180000000811.186	Up	3.32713	3.26e-46	1.33e-44	-	-	-	-
evm.model.scf7180000000925.1074	Up	3.31621	8.26e-63	4.87e-61	GO:0006308(DNA catabolic process)	-	GO:0003676(nucleic acid binding),GO:0004519(endonuclease activity),GO:0016788(hydrolase activity, acting on ester bonds)	-
evm.model.scf7180000000807.978	Up	3.30616	2.21e-57	1.15e-55	GO:0005975(carbohydrate metabolic process)	-	GO:0004650(polygalacturonase activity)	-
evm.model.scf7180000000806.330	Up	3.29703	4.03e-44	1.56e-42	GO:0055085(transmembrane transport)	GO:0016021(integral component of membrane)	-	-
evm.model.scf7180000000810.481	Up	3.29432	4.82e-08	3.21e-07	GO:0006259(DNA metabolic process)	GO:0005694(chromosome)	GO:0003677(DNA binding),GO:0003824(catalytic activity),GO:0005524(ATP binding)	04113 (Meiosis - yeast)
evm.model.scf7180000000808.510	Up	3.29271	3.87e-89	4.09e-87	-	-	-	-
evm.model.scf7180000000811.794	Up	3.28226	2.16e-60	1.21e-58	-	-	-	-
evm.model.scf7180000000816.57	Up	3.25997	5.17e-41	1.83e-39	GO:0005975(carbohydrate metabolic process)	-	GO:0004650(polygalacturonase activity)	00040 (Pentose and glucuronate interconversions), 00500 (Starch and sucrose metabolism)
evm.model.scf7180000000820.220	Up	3.25327	4.84e-17	6.82e-16	GO:0042545(cell wall modification)	GO:0005618(cell wall)	GO:0030599(pectinesterase activity)	-
evm.model.scf7180000000820.105	Up	3.2458	2.46e-78	2.09e-76	GO:0005975(carbohydrate metabolic process)	-	GO:0004553(hydrolase activity, hydrolyzing O-glycosyl compounds),GO:0004563(beta-N-acetylhexosaminidase activity)	00511 (Other glycan degradation), 00520 (Amino sugar and nucleotide sugar metabolism), 00531 (Glycosaminoglycan degradation), 00603 (Glycosphingolipid biosynthesis - globo series), 00604 (Glycosphingolipid biosynthesis - ganglio series), 04142 (Lysosome)
evm.model.scf7180000000816.63	Up	3.20377	1.07e-45	4.3e-44	GO:0055114(oxidation-reduction process)	-	GO:0016491(oxidoreductase activity),GO:0008270(zinc ion binding)	-
evm.model.scf7180000000809.77	Up	3.16664	2.99e-29	7.08e-28	GO:0005975(carbohydrate metabolic process)	GO:0005576(extracellular region)	GO:0004553(hydrolase activity, hydrolyzing O-glycosyl compounds),GO:0030248(cellulose binding)	-
evm.model.scf7180000000807.687	Up	3.1556	7.37e-63	4.37e-61	GO:0008152(metabolic process)	-	GO:0016491(oxidoreductase activity)	00061 (Fatty acid biosynthesis), 01040 (Biosynthesis of unsaturated fatty acids)
evm.model.scf7180000000808.534	Up	3.1155	2.58e-82	2.44e-80	-	GO:0016020(membrane)	GO:0004571(mannosyl-oligosaccharide 1,2-alpha-mannosidase activity),GO:0005509(calcium ion binding)	-
evm.model.scf7180000000808.18	Up	3.11419	3.23e-29	7.62e-28	-	-	-	-
evm.model.scf7180000000807.1375	Up	3.11404	1.11e-06	6.09e-06	-	-	-	-
evm.model.scf7180000000925.68	Up	3.09973	7.69e-80	6.88e-78	-	-	GO:0003824(catalytic activity)	-
evm.model.scf7180000000807.254	Up	3.08962	3.3e-41	1.18e-39	-	-	-	-
evm.model.scf7180000000810.937	Up	3.07905	5.37e-22	9.75e-21	-	-	GO:0003676(nucleic acid binding),GO:0046872(metal ion binding)	-
evm.model.scf7180000000810.1021	Up	3.04509	2.83e-81	2.58e-79	GO:0005975(carbohydrate metabolic process)	-	GO:0003824(catalytic activity),GO:0030246(carbohydrate binding)	-
evm.model.scf7180000000806.399	Up	3.04247	1.11e-72	8.07e-71	-	GO:0005615(extracellular space)	GO:0004222(metalloendopeptidase activity),GO:0008270(zinc ion binding)	-
evm.model.scf7180000000819.228	Up	3.03707	1.13e-38	3.68e-37	-	-	-	-
evm.model.scf7180000000818.189	Up	3.01213	1.09e-81	1.02e-79	GO:0006629(lipid metabolic process)	-	GO:0004806(triglyceride lipase activity)	-
evm.model.scf7180000000812.29	Up	3.00152	0.000697423	0.00236277	-	-	-	-
evm.model.scf7180000000807.170	Up	3.00115	0.000714551	0.00241071	-	-	-	-
evm.model.scf7180000000931.93	Up	2.99413	9.72e-41	3.41e-39	-	-	-	-
evm.model.scf7180000000806.91	Up	2.98704	6.69e-78	5.59e-76	GO:0005975(carbohydrate metabolic process)	-	-	-
evm.model.scf7180000000809.860	Up	2.98632	2.41e-08	1.67e-07	-	-	-	-
evm.model.scf7180000000824.142	Up	2.97671	1.27e-39	4.27e-38	-	-	-	-
evm.model.scf7180000000824.47	Up	2.97601	1.52e-77	1.26e-75	GO:0005975(carbohydrate metabolic process)	-	GO:0003824(catalytic activity),GO:0030246(carbohydrate binding),GO:0004553(hydrolase activity, hydrolyzing O-glycosyl compounds)	00052 (Galactose metabolism), 00500 (Starch and sucrose metabolism)
evm.model.scf7180000000810.344	Up	2.96866	1.87e-61	1.08e-59	GO:0006508(proteolysis)	-	GO:0004252(serine-type endopeptidase activity),GO:0008236(serine-type peptidase activity)	-
evm.model.scf7180000000931.102	Up	2.96628	2.17e-40	7.48e-39	-	-	GO:0003824(catalytic activity)	-
evm.model.scf7180000000808.673	Up	2.95733	2.42e-15	3.06e-14	-	-	GO:0030145(manganese ion binding),GO:0045735(nutrient reservoir activity)	-
evm.model.scf7180000000925.1047	Up	2.90443	4.93e-66	3.14e-64	-	-	-	-
evm.model.scf7180000001079.122	Up	2.89938	2.88e-31	7.49e-30	-	-	-	-
evm.model.scf7180000000819.244	Up	2.89224	7.9e-65	4.86e-63	GO:0042122(alginic acid catabolic process)	GO:0042597(periplasmic space)	GO:0045135(poly(beta-D-mannuronate) lyase activity)	-
evm.model.scf7180000000809.550	Up	2.88383	7.3e-25	1.48e-23	-	-	GO:0016787(hydrolase activity),GO:0016810(hydrolase activity, acting on carbon-nitrogen (but not peptide) bonds)	-
evm.model.scf7180000000811.744	Up	2.87897	5.43e-49	2.45e-47	-	-	GO:0008171(O-methyltransferase activity)	-
evm.model.scf7180000000807.243	Up	2.8789	2.27e-07	1.37e-06	GO:0005975(carbohydrate metabolic process)	-	GO:0004553(hydrolase activity, hydrolyzing O-glycosyl compounds),GO:0046558(arabinan endo-1,5-alpha-L-arabinosidase activity)	-
evm.model.scf7180000000811.360	Up	2.85743	3.62e-22	6.62e-21	GO:0005975(carbohydrate metabolic process)	GO:0005576(extracellular region)	GO:0016787(hydrolase activity),GO:0004553(hydrolase activity, hydrolyzing O-glycosyl compounds),GO:0030248(cellulose binding)	-
evm.model.scf7180000000810.243	Up	2.85602	2.32e-24	4.58e-23	GO:0006629(lipid metabolic process)	-	GO:0016788(hydrolase activity, acting on ester bonds),GO:0016787(hydrolase activity)	-
evm.model.scf7180000000925.1165	Up	2.85188	1.01e-34	2.98e-33	GO:0055114(oxidation-reduction process)	-	GO:0010181(FMN binding),GO:0016491(oxidoreductase activity)	-
evm.model.scf7180000000809.1116	Up	2.85007	6.52e-32	1.73e-30	GO:0006807(nitrogen compound metabolic process)	-	GO:0004356(glutamate-ammonia ligase activity),GO:0003824(catalytic activity)	-
evm.model.scf7180000000807.296	Up	2.84292	9.09e-72	6.37e-70	-	-	GO:0003723(RNA binding),GO:0033897(ribonuclease T2 activity)	-
evm.model.scf7180000000811.387	Up	2.83634	3.71e-67	2.45e-65	-	-	-	-
evm.model.scf7180000000818.271	Up	2.83551	5.47e-51	2.6e-49	GO:0005975(carbohydrate metabolic process)	-	GO:0004553(hydrolase activity, hydrolyzing O-glycosyl compounds),GO:0003824(catalytic activity),GO:0030246(carbohydrate binding)	00052 (Galactose metabolism), 00500 (Starch and sucrose metabolism)
evm.model.scf7180000000925.1152	Up	2.83113	3.2e-35	9.66e-34	-	-	-	-
evm.model.scf7180000001079.333	Up	2.82923	1.81e-32	4.88e-31	GO:0005975(carbohydrate metabolic process)	-	GO:0004553(hydrolase activity, hydrolyzing O-glycosyl compounds),GO:0003824(catalytic activity)	-
evm.model.scf7180000000808.497	Up	2.80832	1.65e-69	1.14e-67	-	-	-	-
evm.model.scf7180000000811.669	Up	2.80557	2.28e-14	2.69e-13	-	-	GO:0003824(catalytic activity)	-
evm.model.scf7180000000925.595	Up	2.79669	7.36e-24	1.43e-22	-	-	-	-
evm.model.scf7180000000810.253	Up	2.78912	1.16e-37	3.72e-36	GO:0008152(metabolic process)	-	GO:0016491(oxidoreductase activity)	-
evm.model.scf7180000000810.881	Up	2.78184	2.08e-10	1.81e-09	-	-	-	-
evm.model.scf7180000000925.638	Up	2.7795	6.19e-54	3.09e-52	-	-	-	-
evm.model.scf7180000000809.497	Up	2.77693	1.52e-68	1.03e-66	GO:0006508(proteolysis)	-	GO:0008236(serine-type peptidase activity)	-
evm.model.scf7180000000808.878	Up	2.77675	8.74e-66	5.54e-64	GO:0055085(transmembrane transport)	GO:0016021(integral component of membrane)	-	-
evm.model.scf7180000000808.514	Up	2.77608	1.76e-43	6.69e-42	-	-	-	-
evm.model.scf7180000000810.1075	Up	2.756	0.000505375	0.00177244	-	-	-	-
evm.model.scf7180000000925.1113	Up	2.74044	2.18e-57	1.14e-55	-	-	-	-
evm.model.scf7180000000807.951	Up	2.66853	2.08e-06	1.1e-05	-	-	-	-
evm.model.scf7180000000807.996	Up	2.66845	1.09e-43	4.14e-42	-	-	-	-
evm.model.scf7180000000811.359	Up	2.62976	1.4e-15	1.8e-14	-	-	GO:0016787(hydrolase activity)	-
evm.model.scf7180000001079.46	Up	2.62495	9.92e-49	4.42e-47	-	-	GO:0003824(catalytic activity)	-
evm.model.scf7180000000811.148	Up	2.62124	0.000987236	0.00322955	-	-	GO:0003676(nucleic acid binding),GO:0004386(helicase activity),GO:0005524(ATP binding)	-
evm.model.scf7180000000809.206	Up	2.6132	3.88e-26	8.3e-25	-	-	-	-
evm.model.scf7180000000811.766	Up	2.60772	0.000142996	0.000558821	-	-	-	-
evm.model.scf7180000000806.490	Up	2.60767	7.82e-52	3.77e-50	GO:0006886(intracellular protein transport)	GO:0017119(Golgi transport complex)	-	-
evm.model.scf7180000000819.372	Up	2.59718	5e-31	1.27e-29	-	-	-	-
evm.model.scf7180000000808.1054	Up	2.59391	6e-61	3.41e-59	-	-	-	-
evm.model.scf7180000000806.570	Up	2.59193	4.41e-63	2.65e-61	GO:0055085(transmembrane transport)	GO:0016021(integral component of membrane)	-	-
evm.model.scf7180000000809.547	Up	2.5835	3.85e-08	2.6e-07	-	-	-	-
evm.model.scf7180000000819.85	Up	2.57446	2.42e-47	1.01e-45	GO:0005975(carbohydrate metabolic process)	-	GO:0003824(catalytic activity),GO:0030246(carbohydrate binding)	-
evm.model.scf7180000000810.398	Up	2.57398	4.49e-32	1.2e-30	-	-	-	-
evm.model.scf7180000001079.300	Up	2.56103	1.76e-21	3.1e-20	GO:0034551(mitochondrial respiratory chain complex III assembly)	-	GO:0000166(nucleotide binding),GO:0017111(nucleoside-triphosphatase activity),GO:0005524(ATP binding)	-
evm.model.scf7180000000931.100	Up	2.54828	2.47e-29	5.91e-28	-	-	GO:0003824(catalytic activity)	-
evm.model.scf7180000000807.762	Up	2.54743	0.00141831	0.00446481	-	-	-	-
evm.model.scf7180000000931.20	Up	2.53912	7.04e-48	3.03e-46	GO:0005975(carbohydrate metabolic process)	-	GO:0004553(hydrolase activity, hydrolyzing O-glycosyl compounds)	-
evm.model.scf7180000000806.522	Up	2.53072	2.92e-58	1.55e-56	GO:0008272(sulfate transport)	GO:0016021(integral component of membrane)	GO:0015116(sulfate transmembrane transporter activity)	-
evm.model.scf7180000000931.25	Up	2.53014	1.4e-31	3.67e-30	GO:0005975(carbohydrate metabolic process)	-	GO:0004553(hydrolase activity, hydrolyzing O-glycosyl compounds)	-
evm.model.scf7180000000925.239	Up	2.52956	2.53e-59	1.36e-57	GO:0006508(proteolysis)	-	GO:0004190(aspartic-type endopeptidase activity)	-
evm.model.scf7180000000925.1055	Up	2.50817	6.45e-37	2.04e-35	GO:0008152(metabolic process)	-	GO:0003824(catalytic activity)	-
evm.model.scf7180000000806.348	Up	2.50587	2.86e-14	3.34e-13	-	-	-	-
evm.model.scf7180000000808.86	Up	2.50208	4.86e-36	1.51e-34	-	-	GO:0005515(protein binding)	-
evm.model.scf7180000000811.593	Up	2.49082	1.15e-25	2.43e-24	GO:0055114(oxidation-reduction process)	-	GO:0003824(catalytic activity),GO:0010181(FMN binding),GO:0016491(oxidoreductase activity)	-
evm.model.scf7180000000807.1251	Up	2.48811	2.54e-13	2.79e-12	GO:0005975(carbohydrate metabolic process)	-	GO:0004553(hydrolase activity, hydrolyzing O-glycosyl compounds)	-
evm.model.scf7180000000808.951	Up	2.48387	1.83e-07	1.13e-06	-	-	-	00100 (Steroid biosynthesis)
evm.model.scf7180000000925.1229	Up	2.47065	0.00254204	0.00753588	-	-	-	-
evm.model.scf7180000000810.331	Up	2.47032	1.23e-46	5.06e-45	GO:0006629(lipid metabolic process)	-	GO:0008081(phosphoric diester hydrolase activity)	-
evm.model.scf7180000000808.639	Up	2.45013	3.75e-07	2.2e-06	-	-	-	-
evm.model.scf7180000000807.48	Up	2.43901	3.52e-10	2.96e-09	GO:0005975(carbohydrate metabolic process)	GO:0005576(extracellular region)	GO:0004553(hydrolase activity, hydrolyzing O-glycosyl compounds),GO:0030248(cellulose binding)	-
evm.model.scf7180000000812.31	Up	2.43465	6.76e-07	3.83e-06	-	-	-	-
evm.model.scf7180000000809.1086	Up	2.42139	2.43e-20	4.04e-19	-	-	-	-
evm.model.scf7180000000809.292	Up	2.41179	9.8e-31	2.47e-29	GO:0055114(oxidation-reduction process)	-	GO:0016491(oxidoreductase activity)	-
evm.model.scf7180000000925.1205	Up	2.39494	6.38e-44	2.45e-42	GO:0005975(carbohydrate metabolic process)	-	GO:0004553(hydrolase activity, hydrolyzing O-glycosyl compounds)	-
evm.model.scf7180000000821.193	Up	2.38963	2.7e-06	1.4e-05	-	-	-	-
evm.model.scf7180000000925.1541	Up	2.37094	3.26e-12	3.34e-11	GO:0006481(C-terminal protein methylation)	GO:0016021(integral component of membrane)	GO:0004671(protein C-terminal S-isoprenylcysteine carboxyl O-methyltransferase activity)	-
evm.model.scf7180000000925.672	Up	2.37029	1.92e-12	1.99e-11	GO:0006629(lipid metabolic process),GO:0000724(double-strand break repair via homologous recombination),GO:0000910(cytokinesis)	-	GO:0016787(hydrolase activity),GO:0016788(hydrolase activity, acting on ester bonds),GO:0032266(phosphatidylinositol-3-phosphate binding)	-
evm.model.scf7180000000925.639	Up	2.37012	2.47e-08	1.71e-07	GO:0019299(rhamnose metabolic process)	GO:0005737(cytoplasm)	GO:0016857(racemase and epimerase activity, acting on carbohydrates and derivatives)	-
evm.model.scf7180000000811.648	Up	2.36951	6.56e-53	3.22e-51	-	GO:0009277(fungal-type cell wall)	GO:0005199(structural constituent of cell wall)	-
evm.model.scf7180000000809.848	Up	2.36695	2.34e-42	8.65e-41	-	-	-	-
evm.model.scf7180000000925.1305	Up	2.36683	8.35e-09	6.09e-08	-	-	-	-
evm.model.scf7180000000821.60	Up	2.36237	2.85e-50	1.31e-48	GO:0006508(proteolysis)	-	GO:0008236(serine-type peptidase activity)	-
evm.model.scf7180000000806.233	Up	2.34723	6.54e-08	4.3e-07	GO:0008152(metabolic process)	-	GO:0016758(transferase activity, transferring hexosyl groups)	-
evm.model.scf7180000000811.274	Up	2.34297	2.05e-17	2.94e-16	GO:0005975(carbohydrate metabolic process)	-	GO:0004650(polygalacturonase activity)	-
evm.model.scf7180000000807.1301	Up	2.33497	5.35e-36	1.65e-34	-	-	-	-
evm.model.scf7180000000811.374	Up	2.32044	5.94e-25	1.2e-23	-	-	GO:0003676(nucleic acid binding),GO:0046872(metal ion binding)	-
evm.model.scf7180000000811.594	Up	2.31206	3.24e-20	5.37e-19	GO:0008152(metabolic process)	-	GO:0016491(oxidoreductase activity)	-
evm.model.scf7180000000807.59	Up	2.30359	0.00173199	0.00532185	-	-	-	-
evm.model.scf7180000000925.729	Up	2.30277	0.000183014	0.000703955	GO:0055114(oxidation-reduction process)	-	GO:0005506(iron ion binding),GO:0016705(oxidoreductase activity, acting on paired donors, with incorporation or reduction of molecular oxygen),GO:0020037(heme binding)	-
evm.model.scf7180000000809.1057	Up	2.30236	1.79e-10	1.56e-09	-	-	-	-
evm.model.scf7180000000807.961	Up	2.29336	1.24e-44	4.84e-43	GO:0005975(carbohydrate metabolic process)	-	GO:0004553(hydrolase activity, hydrolyzing O-glycosyl compounds),GO:0004563(beta-N-acetylhexosaminidase activity)	-
evm.model.scf7180000000818.199	Up	2.29292	9.52e-48	4.02e-46	-	-	-	-
evm.model.scf7180000000818.181	Up	2.27682	5.42e-15	6.64e-14	-	-	GO:0005515(protein binding)	-
evm.model.scf7180000000806.80	Up	2.27211	1.4e-35	4.27e-34	-	-	GO:0016787(hydrolase activity)	-
evm.model.scf7180000000824.54	Up	2.26819	1.02e-44	4.04e-43	-	-	-	-
evm.model.scf7180000000810.427	Up	2.256	7.59e-13	8.03e-12	GO:0006508(proteolysis)	-	GO:0004190(aspartic-type endopeptidase activity)	-
evm.model.scf7180000000809.978	Up	2.24682	3.41e-13	3.71e-12	GO:0009396(folic acid-containing compound biosynthetic process),GO:0055114(oxidation-reduction process)	-	GO:0003824(catalytic activity),GO:0004488(methylenetetrahydrofolate dehydrogenase (NADP+) activity)	00670 (One carbon pool by folate)
evm.model.scf7180000000809.1101	Up	2.24558	0.000755148	0.00253827	-	-	-	-
evm.model.scf7180000000925.723	Up	2.24558	0.000759233	0.00255029	-	-	-	-
evm.model.scf7180000000806.709	Up	2.23836	2.89e-40	9.93e-39	-	-	-	-
evm.model.scf7180000000809.540	Up	2.23793	6.19e-12	6.18e-11	-	-	GO:0003993(acid phosphatase activity),GO:0016791(phosphatase activity)	-
evm.model.scf7180000000812.21	Up	2.2328	0.00250844	0.00744727	GO:0006468(protein phosphorylation)	-	GO:0004672(protein kinase activity),GO:0005524(ATP binding),GO:0016772(transferase activity, transferring phosphorus-containing groups)	-
evm.model.scf7180000000807.634	Up	2.2328	0.00250529	0.00744014	-	-	-	-
evm.model.scf7180000000925.1048	Up	2.23211	5.38e-27	1.19e-25	-	-	-	-
evm.model.scf7180000000809.384	Up	2.22716	6.1e-09	4.51e-08	-	-	-	-
evm.model.scf7180000000809.912	Up	2.2245	3.75e-21	6.53e-20	-	-	-	-
evm.model.scf7180000000808.499	Up	2.2174	4.68e-11	4.34e-10	-	-	-	-
evm.model.scf7180000000925.1004	Up	2.2111	3.41e-31	8.83e-30	GO:0006629(lipid metabolic process)	-	GO:0004806(triglyceride lipase activity)	-
evm.model.scf7180000000808.205	Up	2.20456	1.12e-42	4.18e-41	-	-	-	-
evm.model.scf7180000000809.284	Up	2.19541	1.3e-39	4.36e-38	GO:0055085(transmembrane transport)	GO:0016021(integral component of membrane)	-	-
evm.model.scf7180000000808.636	Up	2.193	3.57e-05	0.000155162	-	-	-	-
evm.model.scf7180000000806.32	Up	2.18849	0.00108629	0.00352138	-	-	-	-
evm.model.scf7180000000806.397	Up	2.18507	1.93e-46	7.91e-45	GO:0006614(SRP-dependent cotranslational protein targeting to membrane)	GO:0048500(signal recognition particle)	GO:0008312(7S RNA binding)	03060 (Protein export)
evm.model.scf7180000000808.240	Up	2.18506	1.14e-40	3.98e-39	GO:0005975(carbohydrate metabolic process)	-	GO:0004553(hydrolase activity, hydrolyzing O-glycosyl compounds)	00520 (Amino sugar and nucleotide sugar metabolism)
evm.model.scf7180000000820.131	Up	2.1803	4.02e-09	3.02e-08	GO:0055114(oxidation-reduction process)	-	GO:0005506(iron ion binding),GO:0016705(oxidoreductase activity, acting on paired donors, with incorporation or reduction of molecular oxygen),GO:0020037(heme binding)	-
evm.model.scf7180000000810.883	Up	2.177	8.8e-24	1.7e-22	GO:0006508(proteolysis)	-	GO:0004185(serine-type carboxypeptidase activity)	-
evm.model.scf7180000000819.358	Up	2.17157	1.32e-34	3.87e-33	GO:0008152(metabolic process),GO:0055114(oxidation-reduction process)	-	GO:0016491(oxidoreductase activity)	-
evm.model.scf7180000000806.336	Up	2.16723	7.96e-29	1.86e-27	GO:0007186(G-protein coupled receptor signaling pathway),GO:0007165(signal transduction)	-	GO:0003924(GTPase activity),GO:0004871(signal transducer activity),GO:0019001(guanyl nucleotide binding),GO:0031683(G-protein beta/gamma-subunit complex binding)	-
evm.model.scf7180000000809.418	Up	2.16084	2.29e-17	3.29e-16	-	-	-	-
evm.model.scf7180000000808.85	Up	2.16045	4.65e-27	1.03e-25	-	-	GO:0020037(heme binding)	-
evm.model.scf7180000001079.139	Up	2.15348	1.52e-33	4.28e-32	GO:0005975(carbohydrate metabolic process)	-	GO:0004553(hydrolase activity, hydrolyzing O-glycosyl compounds)	-
evm.model.scf7180000000819.366	Up	2.15231	2.68e-07	1.59e-06	GO:0055114(oxidation-reduction process)	-	GO:0050660(flavin adenine dinucleotide binding),GO:0003824(catalytic activity),GO:0016614(oxidoreductase activity, acting on CH-OH group of donors),GO:0008762(UDP-N-acetylmuramate dehydrogenase activity),GO:0016491(oxidoreductase activity)	-
evm.model.scf7180000000807.864	Up	2.14944	1.57e-45	6.3e-44	-	-	GO:0003993(acid phosphatase activity)	-
evm.model.scf7180000000810.549	Up	2.14057	1.98e-29	4.77e-28	-	-	-	-
evm.model.scf7180000000806.566	Up	2.13741	2.38e-05	0.000107166	-	-	-	-
evm.model.scf7180000000825.33	Up	2.12507	1.13e-10	1.01e-09	GO:0006508(proteolysis)	-	GO:0004190(aspartic-type endopeptidase activity)	-
evm.model.scf7180000000824.99	Up	2.10712	0.00101482	0.00331438	-	-	-	-
evm.model.scf7180000000810.540	Up	2.09096	1.97e-12	2.03e-11	GO:0055114(oxidation-reduction process)	-	GO:0004733(pyridoxamine-phosphate oxidase activity),GO:0010181(FMN binding),GO:0016491(oxidoreductase activity)	-
evm.model.scf7180000000925.204	Up	2.09031	9.92e-05	0.000398787	-	-	-	-
evm.model.scf7180000000925.260	Up	2.08692	1.35e-39	4.5e-38	-	-	-	-
evm.model.scf7180000000820.108	Up	2.08422	7.81e-37	2.45e-35	GO:0005975(carbohydrate metabolic process)	-	GO:0004553(hydrolase activity, hydrolyzing O-glycosyl compounds),GO:0004563(beta-N-acetylhexosaminidase activity)	00511 (Other glycan degradation), 00520 (Amino sugar and nucleotide sugar metabolism), 00531 (Glycosaminoglycan degradation), 00603 (Glycosphingolipid biosynthesis - globo series), 00604 (Glycosphingolipid biosynthesis - ganglio series), 04142 (Lysosome)
evm.model.scf7180000000811.536	Up	2.07988	6.94e-16	9.07e-15	-	-	-	-
evm.model.scf7180000000925.1176	Up	2.07642	0.000183532	0.000705675	-	-	-	-
evm.model.scf7180000000807.401	Up	2.07582	6.11e-20	9.86e-19	GO:0006810(transport),GO:0055085(transmembrane transport)	GO:0016020(membrane),GO:0016021(integral component of membrane)	GO:0005215(transporter activity)	-
evm.model.scf7180000000808.731	Up	2.07396	4.61e-06	2.32e-05	GO:0044237(cellular metabolic process)	-	GO:0003824(catalytic activity),GO:0050662(coenzyme binding)	-
evm.model.scf7180000000807.294	Up	2.07372	3.75e-17	5.31e-16	-	-	GO:0005515(protein binding),GO:0008270(zinc ion binding)	-
evm.model.scf7180000000811.505	Up	2.06968	1.27e-22	2.36e-21	GO:0055114(oxidation-reduction process)	-	GO:0016491(oxidoreductase activity)	00430 (Taurine and hypotaurine metabolism)
evm.model.scf7180000000806.392	Up	2.06511	5.2e-05	0.000219494	-	-	-	-
evm.model.scf7180000000810.1003	Up	2.06502	0.00279164	0.00817186	-	-	-	-
evm.model.scf7180000000811.704	Up	2.06444	1.61e-07	1e-06	-	-	GO:0008270(zinc ion binding)	-
evm.model.scf7180000000925.1451	Up	2.06259	9.94e-36	3.05e-34	-	-	-	-
evm.model.scf7180000000808.634	Up	2.05058	0.00103485	0.0033699	-	-	-	-
evm.model.scf7180000000925.792	Up	2.04994	9.16e-13	9.65e-12	-	-	GO:0008080(N-acetyltransferase activity)	-
evm.model.scf7180000000808.940	Up	2.03857	1.29e-41	4.64e-40	-	-	-	-
evm.model.scf7180000001079.114	Up	2.03172	1.85e-18	2.82e-17	-	-	-	-
evm.model.scf7180000000809.579	Up	2.0313	1.26e-25	2.66e-24	-	-	GO:0046872(metal ion binding),GO:0003676(nucleic acid binding)	-
evm.model.scf7180000000809.115	Up	2.02355	3.56e-05	0.000154682	-	-	-	-
evm.model.scf7180000000807.872	Up	2.02029	2.28e-12	2.35e-11	-	-	-	-
evm.model.scf7180000000807.967	Up	2.01377	3.84e-31	9.87e-30	-	-	GO:0046872(metal ion binding),GO:0003676(nucleic acid binding)	04011 (MAPK signaling pathway - yeast), 04113 (Meiosis - yeast)
evm.model.scf7180000000811.591	Up	2.00929	8.99e-15	1.08e-13	GO:0005975(carbohydrate metabolic process)	GO:0005576(extracellular region)	GO:0004553(hydrolase activity, hydrolyzing O-glycosyl compounds),GO:0030248(cellulose binding)	-
evm.model.scf7180000000808.660	Up	1.99284	1.17e-15	1.5e-14	GO:0005975(carbohydrate metabolic process)	-	GO:0003824(catalytic activity),GO:0030246(carbohydrate binding),GO:0016853(isomerase activity)	-
evm.model.scf7180000000925.1119	Up	1.9905	3.29e-25	6.82e-24	-	-	-	-
evm.model.scf7180000000818.184	Up	1.98973	1.02e-15	1.32e-14	GO:0005975(carbohydrate metabolic process)	GO:0005576(extracellular region)	GO:0004553(hydrolase activity, hydrolyzing O-glycosyl compounds),GO:0030248(cellulose binding)	-
evm.model.scf7180000000808.183	Up	1.98776	6.67e-18	9.91e-17	GO:0005975(carbohydrate metabolic process)	GO:0005576(extracellular region)	GO:0004553(hydrolase activity, hydrolyzing O-glycosyl compounds),GO:0030248(cellulose binding)	-
evm.model.scf7180000000809.208	Up	1.98546	1e-19	1.6e-18	-	-	-	-
evm.model.scf7180000000807.563	Up	1.98029	1.63e-08	1.15e-07	-	-	GO:0003676(nucleic acid binding),GO:0004523(RNA-DNA hybrid ribonuclease activity)	-
evm.model.scf7180000000807.1445	Up	1.96513	3.03e-07	1.79e-06	-	-	-	-
evm.model.scf7180000000821.108	Up	1.9487	3.48e-14	4.03e-13	-	-	-	-
evm.model.scf7180000000810.470	Up	1.94519	0.00068636	0.00232735	-	-	-	-
evm.model.scf7180000000807.1000	Up	1.94269	6.44e-34	1.84e-32	GO:0055114(oxidation-reduction process)	-	GO:0003824(catalytic activity),GO:0016491(oxidoreductase activity)	00300 (Lysine biosynthesis), 00310 (Lysine degradation)
evm.model.scf7180000000807.60	Up	1.93936	3.34e-07	1.97e-06	-	-	-	-
evm.model.scf7180000000810.884	Up	1.93834	1.14e-30	2.87e-29	-	-	GO:0005515(protein binding)	00480 (Glutathione metabolism), 00980 (Metabolism of xenobiotics by cytochrome P450), 00982 (Drug metabolism - cytochrome P450)
evm.model.scf7180000000818.101	Up	1.9311	2.86e-07	1.69e-06	-	-	-	-
evm.model.scf7180000000824.220	Up	1.92867	3.48e-09	2.64e-08	GO:0055114(oxidation-reduction process)	-	GO:0005506(iron ion binding),GO:0016705(oxidoreductase activity, acting on paired donors, with incorporation or reduction of molecular oxygen),GO:0020037(heme binding)	-
evm.model.scf7180000000810.414	Up	1.92466	9.28e-05	0.000374373	-	-	-	-
evm.model.scf7180000000820.150	Up	1.91818	6.74e-08	4.41e-07	-	-	GO:0005515(protein binding)	-
evm.model.scf7180000000808.604	Up	1.9154	8.7e-24	1.68e-22	GO:0006559(L-phenylalanine catabolic process),GO:0006570(tyrosine metabolic process),GO:0055114(oxidation-reduction process)	-	GO:0004411(homogentisate 1,2-dioxygenase activity)	00350 (Tyrosine metabolism), 00643 (Styrene degradation)
evm.model.scf7180000000811.465	Up	1.911	1.19e-34	3.51e-33	-	-	-	-
evm.model.scf7180000000811.408	Up	1.90907	1.13e-31	2.98e-30	-	-	-	-
evm.model.scf7180000000810.745	Up	1.90542	6.31e-10	5.19e-09	-	-	-	-
evm.model.scf7180000000810.420	Up	1.89963	0.000209347	0.000793964	-	-	-	-
evm.model.scf7180000001079.335	Up	1.89237	0.000137312	0.000538288	GO:0055114(oxidation-reduction process),GO:0006098(pentose-phosphate shunt)	-	GO:0004616(phosphogluconate dehydrogenase (decarboxylating) activity),GO:0050661(NADP binding),GO:0016491(oxidoreductase activity),GO:0016616(oxidoreductase activity, acting on the CH-OH group of donors, NAD or NADP as acceptor),GO:0050662(coenzyme binding)	-
evm.model.scf7180000000806.356	Up	1.88832	8.86e-13	9.34e-12	GO:0055114(oxidation-reduction process)	-	GO:0008270(zinc ion binding),GO:0016491(oxidoreductase activity)	-
evm.model.scf7180000000806.212	Up	1.88543	2.43e-26	5.22e-25	-	-	-	-
evm.model.scf7180000000818.127	Up	1.88543	1.53e-09	1.2e-08	GO:0008152(metabolic process)	-	GO:0003824(catalytic activity),GO:0031177(phosphopantetheine binding)	-
evm.model.scf7180000000811.432	Up	1.87702	8.55e-34	2.43e-32	-	-	-	-
evm.model.scf7180000000809.903	Up	1.87699	1.74e-06	9.32e-06	GO:0005975(carbohydrate metabolic process)	-	GO:0016810(hydrolase activity, acting on carbon-nitrogen (but not peptide) bonds),GO:0003824(catalytic activity)	-
evm.model.scf7180000000820.55	Up	1.87634	8.48e-08	5.49e-07	-	-	GO:0003676(nucleic acid binding),GO:0000166(nucleotide binding)	-
evm.model.scf7180000000809.78	Up	1.87601	4.13e-33	1.15e-31	GO:0055085(transmembrane transport)	GO:0016021(integral component of membrane)	-	-
evm.model.scf7180000000808.395	Up	1.87192	5.3e-27	1.17e-25	-	-	-	-
evm.model.scf7180000000820.116	Up	1.87066	1.08e-08	7.79e-08	GO:0005975(carbohydrate metabolic process)	GO:0005576(extracellular region)	GO:0004553(hydrolase activity, hydrolyzing O-glycosyl compounds),GO:0030248(cellulose binding)	-
evm.model.scf7180000000816.131	Up	1.8695	0.000118005	0.00046754	-	-	-	-
evm.model.scf7180000000824.208	Up	1.86798	8.39e-11	7.55e-10	GO:0005975(carbohydrate metabolic process),GO:0030245(cellulose catabolic process)	GO:0005576(extracellular region)	GO:0004553(hydrolase activity, hydrolyzing O-glycosyl compounds),GO:0030248(cellulose binding)	-
evm.model.scf7180000000808.987	Up	1.86649	1.1e-32	3e-31	GO:0003333(amino acid transmembrane transport)	GO:0016020(membrane)	GO:0015171(amino acid transmembrane transporter activity)	-
evm.model.scf7180000000925.1449	Up	1.8646	2.63e-16	3.53e-15	-	-	GO:0005515(protein binding)	-
evm.model.scf7180000000811.597	Up	1.86305	1.53e-32	4.15e-31	-	-	-	-
evm.model.scf7180000000809.867	Up	1.85794	2.48e-17	3.55e-16	-	-	-	-
evm.model.scf7180000000809.109	Up	1.85607	3.8e-15	4.73e-14	-	-	-	-
evm.model.scf7180000000807.273	Up	1.85342	4.08e-31	1.05e-29	-	-	GO:0005515(protein binding)	-
evm.model.scf7180000000808.301	Up	1.8505	1.29e-16	1.76e-15	-	-	-	-
evm.model.scf7180000000807.653	Up	1.85004	2.28e-24	4.5e-23	-	GO:0005634(nucleus)	-	-
evm.model.scf7180000000807.279	Up	1.84124	3.99e-26	8.5e-25	GO:0005975(carbohydrate metabolic process)	-	GO:0004553(hydrolase activity, hydrolyzing O-glycosyl compounds)	00500 (Starch and sucrose metabolism)
evm.model.scf7180000000808.869	Up	1.83673	2.33e-22	4.3e-21	GO:0005975(carbohydrate metabolic process)	-	GO:0004650(polygalacturonase activity)	-
evm.model.scf7180000000810.136	Up	1.83375	0.00331151	0.00948039	-	-	-	-
evm.model.scf7180000000819.359	Up	1.83336	1.08e-33	3.06e-32	GO:0055085(transmembrane transport)	GO:0016021(integral component of membrane)	-	-
evm.model.scf7180000000816.66	Up	1.83106	2.24e-10	1.93e-09	-	-	GO:0045735(nutrient reservoir activity)	00630 (Glyoxylate and dicarboxylate metabolism)
evm.model.scf7180000000809.275	Up	1.82855	1.09e-11	1.06e-10	-	-	-	-
evm.model.scf7180000000819.235	Up	1.82011	1.36e-29	3.3e-28	-	-	GO:0046983(protein dimerization activity)	-
evm.model.scf7180000000807.256	Up	1.81964	0.000239625	0.000896581	-	-	-	-
evm.model.scf7180000001079.307	Up	1.8187	0.000440187	0.00156241	-	-	-	-
evm.model.scf7180000000811.554	Up	1.81637	6.01e-30	1.47e-28	GO:0008152(metabolic process)	-	GO:0016491(oxidoreductase activity)	-
evm.model.scf7180000000808.372	Up	1.81021	1.25e-10	1.11e-09	-	-	GO:0005515(protein binding)	-
evm.model.scf7180000000925.907	Up	1.80665	7.39e-06	3.61e-05	-	-	-	-
evm.model.scf7180000000807.496	Up	1.8031	0.000899022	0.00296909	GO:0008152(metabolic process),GO:0055114(oxidation-reduction process),GO:0006081(cellular aldehyde metabolic process)	-	GO:0016491(oxidoreductase activity),GO:0016620(oxidoreductase activity, acting on the aldehyde or oxo group of donors, NAD or NADP as acceptor),GO:0004030(aldehyde dehydrogenase [NAD(P)+] activity)	00010 (Glycolysis / Gluconeogenesis), 00040 (Pentose and glucuronate interconversions), 00053 (Ascorbate and aldarate metabolism), 00071 (Fatty acid metabolism), 00280 (Valine, leucine and isoleucine degradation), 00310 (Lysine degradation), 00330 (Arginine and proline metabolism), 00340 (Histidine metabolism), 00380 (Tryptophan metabolism), 00410 (beta-Alanine metabolism), 00561 (Glycerolipid me…
evm.model.scf7180000000818.84	Up	1.80055	4.68e-11	4.34e-10	-	-	GO:0016787(hydrolase activity)	-
evm.model.scf7180000000811.702	Up	1.80053	0.0010763	0.00349351	-	-	-	-
evm.model.scf7180000000809.674	Up	1.79948	5.15e-25	1.05e-23	-	-	-	-
evm.model.scf7180000000807.27	Up	1.79912	2.24e-13	2.47e-12	GO:0005975(carbohydrate metabolic process)	GO:0005576(extracellular region)	GO:0004553(hydrolase activity, hydrolyzing O-glycosyl compounds),GO:0030248(cellulose binding)	-
evm.model.scf7180000000810.425	Up	1.78468	3.99e-20	6.51e-19	-	-	GO:0004089(carbonate dehydratase activity),GO:0008270(zinc ion binding)	00910 (Nitrogen metabolism)
evm.model.scf7180000000810.431	Up	1.78157	0.000424394	0.00151494	-	-	-	-
evm.model.scf7180000000820.154	Up	1.77736	1.22e-09	9.66e-09	-	-	GO:0005515(protein binding)	-
evm.model.scf7180000000807.406	Up	1.77357	2.27e-25	4.77e-24	-	-	-	-
evm.model.scf7180000000811.319	Up	1.77275	1.97e-30	4.9e-29	-	-	-	-
evm.model.scf7180000000811.251	Up	1.7727	1.63e-09	1.28e-08	GO:0055114(oxidation-reduction process)	-	GO:0016614(oxidoreductase activity, acting on CH-OH group of donors),GO:0050660(flavin adenine dinucleotide binding)	-
evm.model.scf7180000000808.815	Up	1.77151	3.48e-31	9e-30	GO:0008152(metabolic process),GO:0009063(cellular amino acid catabolic process)	-	GO:0003824(catalytic activity)	-
evm.model.scf7180000000807.188	Up	1.76911	1.98e-27	4.44e-26	-	-	GO:0004222(metalloendopeptidase activity),GO:0008237(metallopeptidase activity)	-
evm.model.scf7180000000809.75	Up	1.76902	1.63e-07	1.01e-06	-	-	-	-
evm.model.scf7180000000925.1321	Up	1.769	4.83e-32	1.29e-30	-	-	-	-
evm.model.scf7180000000808.398	Up	1.76467	7.19e-18	1.07e-16	-	-	-	-
evm.model.scf7180000000810.129	Up	1.75577	2.2e-11	2.09e-10	-	-	-	-
evm.model.scf7180000000809.875	Up	1.75417	0.00275518	0.00806983	-	-	GO:0005515(protein binding)	-
evm.model.scf7180000000808.703	Up	1.74939	1.76e-26	3.82e-25	-	-	-	-
evm.model.scf7180000000820.172	Up	1.74914	1.48e-05	6.88e-05	-	-	-	-
evm.model.scf7180000000812.27	Up	1.74813	0.000652798	0.00223091	-	-	-	-
evm.model.scf7180000000810.816	Up	1.73579	0.00149836	0.00468734	GO:0006355(regulation of transcription, DNA-templated)	GO:0005634(nucleus)	GO:0000981(RNA polymerase II transcription factor activity, sequence-specific DNA binding),GO:0008270(zinc ion binding)	-
evm.model.scf7180000000821.114	Up	1.73538	1.95e-05	8.83e-05	GO:0055114(oxidation-reduction process)	-	GO:0004601(peroxidase activity),GO:0020037(heme binding)	-
evm.model.scf7180000000809.1062	Up	1.73522	1.08e-08	7.79e-08	GO:0055114(oxidation-reduction process)	-	GO:0016491(oxidoreductase activity),GO:0016747(transferase activity, transferring acyl groups other than amino-acyl groups),GO:0008270(zinc ion binding)	-
evm.model.scf7180000000807.1460	Up	1.72803	5.44e-25	1.11e-23	-	-	-	-
evm.model.scf7180000000925.212	Up	1.72784	2.93e-14	3.41e-13	-	-	GO:0016787(hydrolase activity)	-
evm.model.scf7180000000808.722	Up	1.72351	5.59e-11	5.14e-10	-	-	-	-
evm.model.scf7180000000820.236	Up	1.72347	9.06e-27	1.97e-25	-	-	-	-
evm.model.scf7180000000811.248	Up	1.72076	7.25e-13	7.69e-12	GO:0006032(chitin catabolic process),GO:0005975(carbohydrate metabolic process)	-	GO:0004568(chitinase activity),GO:0004553(hydrolase activity, hydrolyzing O-glycosyl compounds)	-
evm.model.scf7180000000925.796	Up	1.72045	0.000176264	0.000679818	GO:0008608(attachment of spindle microtubules to kinetochore)	GO:0042729(DASH complex),GO:0072686(mitotic spindle)	-	-
evm.model.scf7180000000809.22	Up	1.71985	3.21e-27	7.16e-26	GO:0005975(carbohydrate metabolic process)	-	GO:0003824(catalytic activity),GO:0030246(carbohydrate binding)	-
evm.model.scf7180000000806.160	Up	1.71787	9.76e-22	1.75e-20	-	-	-	-
evm.model.scf7180000000925.1172	Up	1.71515	5.16e-10	4.3e-09	-	-	-	-
evm.model.scf7180000000812.83	Up	1.70991	3.34e-13	3.64e-12	GO:0055085(transmembrane transport)	GO:0016021(integral component of membrane)	-	-
evm.model.scf7180000000824.51	Up	1.7044	6.53e-07	3.71e-06	-	-	-	-
evm.model.scf7180000000806.404	Up	1.69938	3.63e-21	6.36e-20	-	-	-	-
evm.model.scf7180000000816.120	Up	1.69518	2.62e-24	5.15e-23	-	-	-	-
evm.model.scf7180000000925.649	Up	1.69418	2e-11	1.91e-10	GO:0006468(protein phosphorylation)	-	GO:0016772(transferase activity, transferring phosphorus-containing groups),GO:0004672(protein kinase activity),GO:0005524(ATP binding),GO:0004674(protein serine/threonine kinase activity)	-
evm.model.scf7180000000807.92	Up	1.68483	7.67e-11	6.93e-10	-	-	GO:0003723(RNA binding),GO:0033897(ribonuclease T2 activity)	-
evm.model.scf7180000000819.250	Up	1.68014	2.12e-12	2.19e-11	GO:0042122(alginic acid catabolic process)	GO:0042597(periplasmic space)	GO:0045135(poly(beta-D-mannuronate) lyase activity)	-
evm.model.scf7180000000824.125	Up	1.67842	9.72e-19	1.49e-17	-	-	GO:0005488(binding),GO:0005515(protein binding)	-
evm.model.scf7180000000925.1455	Up	1.67627	0.00151949	0.0047416	GO:0055114(oxidation-reduction process)	-	GO:0005506(iron ion binding),GO:0016705(oxidoreductase activity, acting on paired donors, with incorporation or reduction of molecular oxygen),GO:0020037(heme binding)	-
evm.model.scf7180000000809.1058	Up	1.67337	1.28e-17	1.86e-16	GO:0006694(steroid biosynthetic process),GO:0055114(oxidation-reduction process)	-	GO:0003854(3-beta-hydroxy-delta5-steroid dehydrogenase activity),GO:0016616(oxidoreductase activity, acting on the CH-OH group of donors, NAD or NADP as acceptor)	00100 (Steroid biosynthesis)
evm.model.scf7180000000808.721	Up	1.67166	1.89e-27	4.25e-26	GO:0055114(oxidation-reduction process)	-	GO:0005506(iron ion binding),GO:0016705(oxidoreductase activity, acting on paired donors, with incorporation or reduction of molecular oxygen),GO:0020037(heme binding)	-
evm.model.scf7180000000824.26	Up	1.66862	2.53e-06	1.32e-05	-	-	-	-
evm.model.scf7180000000810.753	Up	1.66723	4.15e-16	5.5e-15	GO:0006351(transcription, DNA-templated)	-	GO:0003899(DNA-directed RNA polymerase activity)	00230 (Purine metabolism), 00240 (Pyrimidine metabolism), 03020 (RNA polymerase)
evm.model.scf7180000000807.827	Up	1.66631	7.86e-07	4.41e-06	GO:0006259(DNA metabolic process)	-	GO:0003677(DNA binding),GO:0005524(ATP binding),GO:0008094(DNA-dependent ATPase activity)	-
evm.model.scf7180000000806.28	Up	1.66399	3.34e-06	1.71e-05	-	-	-	-
evm.model.scf7180000000821.25	Up	1.66231	1.42e-20	2.4e-19	-	-	-	-
evm.model.scf7180000000807.609	Up	1.66182	4.81e-21	8.33e-20	-	-	-	-
evm.model.scf7180000000811.603	Up	1.65982	2.08e-28	4.79e-27	-	-	-	-
evm.model.scf7180000000808.975	Up	1.65937	1.72e-25	3.62e-24	GO:0055114(oxidation-reduction process)	-	GO:0016491(oxidoreductase activity)	-
evm.model.scf7180000000818.247	Up	1.65914	0.000118116	0.000467797	-	-	-	-
evm.model.scf7180000000807.317	Up	1.65875	5.25e-18	7.86e-17	-	-	-	00531 (Glycosaminoglycan degradation), 04142 (Lysosome)
evm.model.scf7180000000809.863	Up	1.65795	5.87e-22	1.06e-20	GO:0055114(oxidation-reduction process)	-	GO:0016491(oxidoreductase activity)	-
evm.model.scf7180000000810.1056	Up	1.65513	1.84e-10	1.6e-09	-	-	GO:0008898(S-adenosylmethionine-homocysteine S-methyltransferase activity)	-
evm.model.scf7180000000807.574	Up	1.65483	7.31e-09	5.37e-08	GO:0005975(carbohydrate metabolic process)	-	GO:0004553(hydrolase activity, hydrolyzing O-glycosyl compounds)	-
evm.model.scf7180000000808.271	Up	1.65473	2.69e-29	6.4e-28	-	-	-	-
evm.model.scf7180000000808.118	Up	1.65402	7.02e-08	4.58e-07	-	-	-	-
evm.model.scf7180000000819.20	Up	1.65361	3.33e-05	0.000145954	-	-	-	-
evm.model.scf7180000000807.1202	Up	1.65175	0.00038732	0.00139452	-	-	-	-
evm.model.scf7180000000809.1096	Up	1.64503	5.16e-27	1.14e-25	GO:0006508(proteolysis)	-	GO:0004190(aspartic-type endopeptidase activity)	-
evm.model.scf7180000000811.344	Up	1.63837	1.14e-06	6.25e-06	-	-	GO:0005515(protein binding)	-
evm.model.scf7180000000819.338	Up	1.63656	9.12e-28	2.06e-26	-	-	GO:0005515(protein binding)	-
evm.model.scf7180000000819.276	Up	1.63375	1.26e-24	2.53e-23	GO:0006629(lipid metabolic process)	-	-	-
evm.model.scf7180000000808.369	Up	1.63303	2.67e-13	2.93e-12	GO:0055085(transmembrane transport),GO:0006810(transport)	GO:0016020(membrane),GO:0016021(integral component of membrane)	GO:0022891(substrate-specific transmembrane transporter activity),GO:0005215(transporter activity),GO:0022857(transmembrane transporter activity)	-
evm.model.scf7180000000925.1480	Up	1.63255	0.000183009	0.000703955	GO:0008152(metabolic process)	-	GO:0016787(hydrolase activity)	-
evm.model.scf7180000000925.505	Up	1.63216	5.53e-06	2.75e-05	-	-	-	-
evm.model.scf7180000000806.8	Up	1.63037	2.2e-13	2.44e-12	GO:0006508(proteolysis)	-	GO:0004185(serine-type carboxypeptidase activity)	-
evm.model.scf7180000000810.201	Up	1.62451	1.47e-11	1.42e-10	GO:0008152(metabolic process)	-	GO:0016491(oxidoreductase activity)	-
evm.model.scf7180000000806.516	Up	1.61751	0.000542619	0.0018859	-	-	-	-
evm.model.scf7180000000807.1183	Up	1.61579	2.16e-28	4.99e-27	GO:0072488(ammonium transmembrane transport),GO:0015696(ammonium transport)	GO:0016020(membrane)	GO:0008519(ammonium transmembrane transporter activity)	-
evm.model.scf7180000000807.318	Up	1.6131	1.17e-17	1.72e-16	-	-	-	00531 (Glycosaminoglycan degradation), 04142 (Lysosome)
evm.model.scf7180000000807.107	Up	1.61029	1.66e-10	1.45e-09	GO:0006364(rRNA processing)	GO:0032040(small-subunit processome)	-	-
evm.model.scf7180000000925.1368	Up	1.59634	2.51e-23	4.77e-22	GO:0006464(cellular protein modification process)	-	GO:0003824(catalytic activity),GO:0008641(small protein activating enzyme activity)	04120 (Ubiquitin mediated proteolysis)
evm.model.scf7180000000810.410	Up	1.59529	8.02e-18	1.19e-16	GO:0055085(transmembrane transport)	GO:0016021(integral component of membrane)	-	-
evm.model.scf7180000000820.188	Up	1.58914	1.82e-06	9.71e-06	-	-	GO:0003993(acid phosphatase activity)	-
evm.model.scf7180000000821.1	Up	1.5887	4.39e-09	3.29e-08	-	-	GO:0005515(protein binding)	-
evm.model.scf7180000000808.911	Up	1.588	1.78e-15	2.28e-14	-	-	GO:0003676(nucleic acid binding),GO:0000166(nucleotide binding)	-
evm.model.scf7180000000806.571	Up	1.587	2.32e-13	2.55e-12	-	-	-	-
evm.model.scf7180000000818.326	Up	1.58594	0.00152447	0.00475565	-	-	-	-
evm.model.scf7180000000812.65	Up	1.58515	0.00119635	0.00384213	-	-	-	-
evm.model.scf7180000000807.87	Up	1.57809	0.000276347	0.00102669	-	-	-	-
evm.model.scf7180000000925.351	Up	1.57617	5.98e-05	0.000249448	GO:0006066(alcohol metabolic process)	-	GO:0004026(alcohol O-acetyltransferase activity)	-
evm.model.scf7180000000824.25	Up	1.57329	1.95e-24	3.87e-23	GO:0006508(proteolysis)	-	GO:0008236(serine-type peptidase activity),GO:0004252(serine-type endopeptidase activity)	-
evm.model.scf7180000000810.836	Up	1.57146	4.62e-24	9.02e-23	-	-	-	-
evm.model.scf7180000000808.957	Up	1.57146	3.21e-11	3.02e-10	GO:0005975(carbohydrate metabolic process)	GO:0005576(extracellular region)	GO:0004553(hydrolase activity, hydrolyzing O-glycosyl compounds),GO:0030248(cellulose binding)	-
evm.model.scf7180000000810.601	Up	1.56837	8.92e-23	1.66e-21	-	-	-	-
evm.model.scf7180000000925.1247	Up	1.56671	2.56e-16	3.44e-15	GO:0006950(response to stress),GO:0009228(thiamine biosynthetic process)	-	-	-
evm.model.scf7180000000925.405	Up	1.56509	5.41e-23	1.02e-21	GO:0005975(carbohydrate metabolic process),GO:0030259(lipid glycosylation)	-	GO:0016758(transferase activity, transferring hexosyl groups),GO:0030246(carbohydrate binding)	00510 (N-Glycan biosynthesis), 00513 (Various types of N-glycan biosynthesis)
evm.model.scf7180000000810.51	Up	1.56216	5.34e-08	3.54e-07	GO:0055114(oxidation-reduction process)	-	GO:0016491(oxidoreductase activity)	-
evm.model.scf7180000000925.1381	Up	1.55969	3.03e-26	6.5e-25	-	-	-	-
evm.model.scf7180000000931.70	Up	1.55921	2.07e-08	1.45e-07	-	-	-	-
evm.model.scf7180000000806.644	Up	1.55918	6.18e-05	0.000256583	GO:0055085(transmembrane transport)	GO:0016020(membrane),GO:0016021(integral component of membrane)	GO:0022891(substrate-specific transmembrane transporter activity),GO:0022857(transmembrane transporter activity)	-
evm.model.scf7180000000925.702	Up	1.5533	1.74e-07	1.07e-06	-	-	-	-
evm.model.scf7180000000818.179	Up	1.54712	0.00211667	0.00637866	-	-	-	-
evm.model.scf7180000000807.213	Up	1.54596	7.93e-08	5.15e-07	GO:0006468(protein phosphorylation)	-	GO:0004672(protein kinase activity),GO:0005524(ATP binding),GO:0016772(transferase activity, transferring phosphorus-containing groups)	-
evm.model.scf7180000000925.221	Up	1.54302	4.56e-25	9.38e-24	-	-	GO:0005515(protein binding)	-
evm.model.scf7180000000824.139	Up	1.54281	1.16e-21	2.07e-20	GO:0006270(DNA replication initiation)	-	-	-
evm.model.scf7180000000808.1066	Up	1.52823	1.05e-23	2.02e-22	GO:0008152(metabolic process),GO:0055114(oxidation-reduction process),GO:0006081(cellular aldehyde metabolic process)	-	GO:0016491(oxidoreductase activity),GO:0004030(aldehyde dehydrogenase [NAD(P)+] activity),GO:0016620(oxidoreductase activity, acting on the aldehyde or oxo group of donors, NAD or NADP as acceptor)	00010 (Glycolysis / Gluconeogenesis), 00340 (Histidine metabolism), 00350 (Tyrosine metabolism), 00360 (Phenylalanine metabolism), 00410 (beta-Alanine metabolism), 00980 (Metabolism of xenobiotics by cytochrome P450), 00982 (Drug metabolism - cytochrome P450)
evm.model.scf7180000000810.428	Up	1.5192	2.58e-06	1.34e-05	GO:0055085(transmembrane transport)	GO:0016021(integral component of membrane)	-	-
evm.model.scf7180000000811.159	Up	1.51895	4.79e-15	5.89e-14	-	-	GO:0003676(nucleic acid binding)	-
evm.model.scf7180000000925.1367	Up	1.51633	1.87e-20	3.13e-19	GO:0006351(transcription, DNA-templated),GO:0006355(regulation of transcription, DNA-templated)	GO:0005634(nucleus)	GO:0003677(DNA binding),GO:0008270(zinc ion binding),GO:0000981(RNA polymerase II transcription factor activity, sequence-specific DNA binding)	-
evm.model.scf7180000000819.223	Up	1.51166	4.27e-22	7.77e-21	-	-	-	-
evm.model.scf7180000000807.93	Up	1.5113	0.0018941	0.00576866	-	-	-	-
evm.model.scf7180000000925.819	Up	1.50969	0.000113966	0.000452433	GO:0016043(cellular component organization),GO:0030036(actin cytoskeleton organization)	-	GO:0003779(actin binding),GO:0017048(Rho GTPase binding),GO:0005488(binding)	-
evm.model.scf7180000000821.99	Up	1.50925	1.45e-21	2.56e-20	GO:0055114(oxidation-reduction process)	-	GO:0004601(peroxidase activity),GO:0020037(heme binding)	-
evm.model.scf7180000000821.194	Up	1.50662	4.35e-15	5.38e-14	GO:0006810(transport),GO:0055085(transmembrane transport)	GO:0016020(membrane),GO:0016021(integral component of membrane)	GO:0005215(transporter activity),GO:0022891(substrate-specific transmembrane transporter activity),GO:0022857(transmembrane transporter activity)	-
evm.model.scf7180000000807.684	Up	1.50595	5.38e-22	9.76e-21	-	-	GO:0019239(deaminase activity)	-
evm.model.scf7180000000925.418	Up	1.50531	1.11e-11	1.09e-10	-	-	GO:0000166(nucleotide binding),GO:0003676(nucleic acid binding)	-
evm.model.scf7180000000810.158	Up	1.50087	5.05e-09	3.76e-08	GO:0055085(transmembrane transport)	GO:0016021(integral component of membrane)	-	-
evm.model.scf7180000000818.128	Up	1.50084	0.000143411	0.000560006	-	-	-	-
evm.model.scf7180000000809.405	Up	1.49849	1.36e-10	1.2e-09	-	-	GO:0000166(nucleotide binding)	-
evm.model.scf7180000000810.459	Up	1.49826	1.65e-20	2.78e-19	-	-	-	-
evm.model.scf7180000000925.1080	Up	1.49703	2.51e-13	2.77e-12	-	-	-	-
evm.model.scf7180000000810.909	Up	1.49591	1.23e-17	1.8e-16	GO:0006508(proteolysis)	GO:0005618(cell wall),GO:0016020(membrane)	GO:0004252(serine-type endopeptidase activity)	-
evm.model.scf7180000000807.1441	Up	1.49369	2.3e-13	2.54e-12	-	-	-	-
evm.model.scf7180000000806.127	Up	1.49323	6.39e-10	5.25e-09	-	-	-	-
evm.model.scf7180000000806.193	Up	1.49121	0.000928903	0.00305769	GO:0008152(metabolic process)	-	GO:0016491(oxidoreductase activity)	-
evm.model.scf7180000000809.872	Up	1.48969	5.53e-24	1.08e-22	GO:0005975(carbohydrate metabolic process)	-	GO:0004553(hydrolase activity, hydrolyzing O-glycosyl compounds)	-
evm.model.scf7180000000810.296	Up	1.48846	1.93e-20	3.22e-19	GO:0006543(glutamine catabolic process),GO:0070409(carbamoyl phosphate biosynthetic process)	-	-	00240 (Pyrimidine metabolism), 00250 (Alanine, aspartate and glutamate metabolism)
evm.model.scf7180000000808.299	Up	1.48805	1.05e-08	7.58e-08	-	-	-	-
evm.model.scf7180000000811.654	Up	1.4875	0.00115658	0.00373354	-	-	-	-
evm.model.scf7180000000807.260	Up	1.48527	3.52e-07	2.07e-06	GO:0007155(cell adhesion)	-	-	-
evm.model.scf7180000000810.150	Up	1.48211	6.66e-14	7.59e-13	GO:0006281(DNA repair)	-	GO:0004518(nuclease activity),GO:0003677(DNA binding),GO:0003824(catalytic activity)	-
evm.model.scf7180000000806.309	Up	1.47599	0.000779121	0.00261184	-	-	GO:0008171(O-methyltransferase activity)	-
evm.model.scf7180000000818.266	Up	1.47294	4.25e-23	8.04e-22	-	-	GO:0046872(metal ion binding),GO:0003676(nucleic acid binding)	-
evm.model.scf7180000000809.393	Up	1.47074	1.15e-05	5.45e-05	-	-	-	-
evm.model.scf7180000000931.95	Up	1.46828	3.55e-15	4.44e-14	GO:0008152(metabolic process)	-	GO:0003824(catalytic activity)	-
evm.model.scf7180000000807.716	Up	1.46675	3.47e-22	6.35e-21	-	-	-	-
evm.model.scf7180000000808.981	Up	1.46375	9.27e-18	1.36e-16	GO:0008152(metabolic process)	-	GO:0016491(oxidoreductase activity)	00040 (Pentose and glucuronate interconversions)
evm.model.scf7180000000807.1005	Up	1.46007	5.53e-21	9.54e-20	-	-	GO:0046872(metal ion binding),GO:0003676(nucleic acid binding)	-
evm.model.scf7180000000806.737	Up	1.45716	2.86e-08	1.97e-07	-	-	-	-
evm.model.scf7180000000810.523	Up	1.45576	2.93e-14	3.41e-13	GO:0044237(cellular metabolic process)	-	GO:0003824(catalytic activity),GO:0050662(coenzyme binding)	-
evm.model.scf7180000000931.89	Up	1.45502	3.92e-11	3.66e-10	-	-	-	-
evm.model.scf7180000000808.488	Up	1.45346	6.83e-06	3.35e-05	-	-	-	-
evm.model.scf7180000000806.357	Up	1.45107	0.0014722	0.00461561	-	-	-	-
evm.model.scf7180000000820.14	Up	1.44932	2.66e-05	0.000118216	-	-	-	-
evm.model.scf7180000000810.908	Up	1.44668	2.16e-15	2.75e-14	-	-	-	-
evm.model.scf7180000000819.425	Up	1.43967	2.9e-10	2.46e-09	-	-	GO:0003682(chromatin binding),GO:0003677(DNA binding)	-
evm.model.scf7180000000809.201	Up	1.43895	1.1e-09	8.77e-09	GO:0008612(peptidyl-lysine modification to peptidyl-hypusine)	-	-	-
evm.model.scf7180000000806.564	Up	1.43777	2.81e-10	2.39e-09	-	-	-	-
evm.model.scf7180000000807.682	Up	1.43327	6.42e-18	9.55e-17	-	-	-	-
evm.model.scf7180000000809.375	Up	1.42576	7.92e-12	7.84e-11	GO:0006281(DNA repair)	-	GO:0003913(DNA photolyase activity)	-
evm.model.scf7180000000816.65	Up	1.42415	7.58e-05	0.000309713	GO:0005975(carbohydrate metabolic process)	GO:0005576(extracellular region)	GO:0004553(hydrolase activity, hydrolyzing O-glycosyl compounds),GO:0030248(cellulose binding)	-
evm.model.scf7180000000807.238	Up	1.42403	3.64e-07	2.14e-06	GO:0005975(carbohydrate metabolic process)	-	GO:0004553(hydrolase activity, hydrolyzing O-glycosyl compounds),GO:0046558(arabinan endo-1,5-alpha-L-arabinosidase activity)	-
evm.model.scf7180000000931.94	Up	1.4224	1.07e-17	1.57e-16	GO:0055085(transmembrane transport)	GO:0016021(integral component of membrane)	-	-
evm.model.scf7180000000807.1134	Up	1.41976	2.98e-08	2.04e-07	-	-	GO:0004045(aminoacyl-tRNA hydrolase activity)	-
evm.model.scf7180000000809.423	Up	1.4193	1.11e-13	1.25e-12	GO:0007264(small GTPase mediated signal transduction),GO:0015031(protein transport),GO:0006184(obsolete GTP catabolic process),GO:0007165(signal transduction)	GO:0005622(intracellular),GO:0016020(membrane)	GO:0005525(GTP binding)	04150 (mTOR signaling pathway), 04910 (Insulin signaling pathway)
evm.model.scf7180000000816.220	Up	1.41889	1.82e-12	1.89e-11	-	-	-	-
evm.model.scf7180000000818.114	Up	1.41842	3.39e-18	5.12e-17	-	-	-	-
evm.model.scf7180000000925.1304	Up	1.4181	0.00263286	0.00776376	-	-	-	-
evm.model.scf7180000000810.783	Up	1.41236	3.74e-17	5.31e-16	-	GO:0005730(nucleolus)	GO:0005525(GTP binding)	03008 (Ribosome biogenesis in eukaryotes)
evm.model.scf7180000000806.209	Up	1.40943	1.57e-17	2.28e-16	-	-	-	-
evm.model.scf7180000000807.1417	Up	1.40642	2.3e-15	2.92e-14	-	-	GO:0046872(metal ion binding)	-
evm.model.scf7180000001079.193	Up	1.4063	1.13e-21	2.02e-20	-	-	-	-
evm.model.scf7180000000806.403	Up	1.40562	3.15e-20	5.23e-19	-	-	-	-
evm.model.scf7180000000806.67	Up	1.40542	1.15e-12	1.21e-11	-	-	-	-
evm.model.scf7180000000816.203	Up	1.40446	4.6e-21	7.98e-20	GO:0006810(transport),GO:0055085(transmembrane transport)	GO:0016020(membrane),GO:0016021(integral component of membrane)	GO:0005215(transporter activity),GO:0022891(substrate-specific transmembrane transporter activity),GO:0022857(transmembrane transporter activity)	-
evm.model.scf7180000000824.228	Up	1.40319	9.19e-20	1.47e-18	GO:0005975(carbohydrate metabolic process),GO:0016052(carbohydrate catabolic process)	-	GO:0003824(catalytic activity),GO:0043169(cation binding),GO:0004556(alpha-amylase activity),GO:0005509(calcium ion binding)	00500 (Starch and sucrose metabolism), 04973 (Carbohydrate digestion and absorption)
evm.model.scf7180000000809.219	Up	1.40285	9.94e-17	1.36e-15	GO:0055114(oxidation-reduction process)	-	GO:0016491(oxidoreductase activity),GO:0016706(oxidoreductase activity, acting on paired donors, with incorporation or reduction of molecular oxygen, 2-oxoglutarate as one donor, and incorporation of one atom each of oxygen into both donors),GO:0005506(iron ion binding),GO:0016705(oxidoreductase activity, acting on paired donors, with incorporation or reduction of molecular oxygen),GO:0031418(L-a…	-
evm.model.scf7180000000825.41	Up	1.39817	0.000308909	0.00113216	-	-	-	-
evm.model.scf7180000000806.281	Up	1.39713	5.04e-19	7.86e-18	GO:0006355(regulation of transcription, DNA-templated)	GO:0005634(nucleus)	-	-
evm.model.scf7180000000807.1272	Up	1.39693	8.04e-20	1.29e-18	GO:0008152(metabolic process)	-	GO:0016787(hydrolase activity)	-
evm.model.scf7180000000825.61	Up	1.39529	5.74e-08	3.8e-07	-	-	-	-
evm.model.scf7180000000807.683	Up	1.39454	3.95e-23	7.48e-22	GO:0008152(metabolic process)	-	GO:0016787(hydrolase activity)	-
evm.model.scf7180000000809.290	Up	1.39386	2.01e-22	3.72e-21	-	-	-	-
evm.model.scf7180000000810.1074	Up	1.38995	1.92e-15	2.44e-14	GO:0005975(carbohydrate metabolic process),GO:0006044(N-acetylglucosamine metabolic process)	-	GO:0004342(glucosamine-6-phosphate deaminase activity)	00520 (Amino sugar and nucleotide sugar metabolism)
evm.model.scf7180000000807.1247	Up	1.38979	4.08e-06	2.07e-05	-	-	-	-
evm.model.scf7180000000807.1467	Up	1.37622	1.27e-20	2.16e-19	GO:0005975(carbohydrate metabolic process)	-	GO:0004553(hydrolase activity, hydrolyzing O-glycosyl compounds),GO:0003824(catalytic activity),GO:0030246(carbohydrate binding)	00052 (Galactose metabolism), 00500 (Starch and sucrose metabolism)
evm.model.scf7180000000810.887	Up	1.37372	1.21e-05	5.7e-05	-	-	GO:0048037(cofactor binding)	-
evm.model.scf7180000000807.536	Up	1.37034	5.43e-17	7.63e-16	-	-	GO:0003968(RNA-directed RNA polymerase activity),GO:0005515(protein binding)	-
evm.model.scf7180000000808.344	Up	1.36799	4.1e-17	5.78e-16	-	-	-	-
evm.model.scf7180000000810.876	Up	1.36502	1.21e-11	1.18e-10	-	-	-	-
evm.model.scf7180000000807.159	Up	1.36442	3.26e-12	3.34e-11	-	-	-	-
evm.model.scf7180000000821.186	Up	1.36439	2.23e-09	1.73e-08	-	-	-	-
evm.model.scf7180000000810.548	Up	1.36225	4.89e-15	6.01e-14	GO:0006508(proteolysis)	-	GO:0004185(serine-type carboxypeptidase activity)	-
evm.model.scf7180000000811.158	Up	1.36039	9.12e-09	6.62e-08	GO:0006629(lipid metabolic process)	-	GO:0008374(O-acyltransferase activity)	00561 (Glycerolipid metabolism)
evm.model.scf7180000000809.479	Up	1.35835	1.6e-06	8.6e-06	-	-	-	-
evm.model.scf7180000000809.220	Up	1.35783	3.3e-10	2.78e-09	-	-	GO:0003676(nucleic acid binding),GO:0000166(nucleotide binding)	-
evm.model.scf7180000000925.463	Up	1.35499	7.37e-20	1.18e-18	-	-	-	-
evm.model.scf7180000000819.212	Up	1.35411	1.12e-13	1.26e-12	GO:0006351(transcription, DNA-templated)	GO:0005634(nucleus)	GO:0003677(DNA binding),GO:0008270(zinc ion binding)	-
evm.model.scf7180000000807.1136	Up	1.35045	3.57e-15	4.46e-14	-	-	GO:0005515(protein binding)	-
evm.model.scf7180000000807.785	Up	1.35015	1.44e-06	7.79e-06	-	-	GO:0005515(protein binding)	-
evm.model.scf7180000000806.691	Up	1.34699	1.23e-09	9.73e-09	GO:0006468(protein phosphorylation)	-	GO:0016772(transferase activity, transferring phosphorus-containing groups),GO:0004672(protein kinase activity),GO:0005524(ATP binding)	-
evm.model.scf7180000000810.320	Up	1.34305	4.42e-15	5.46e-14	GO:0006396(RNA processing)	GO:0005622(intracellular)	GO:0005515(protein binding)	03008 (Ribosome biogenesis in eukaryotes)
evm.model.scf7180000000925.144	Up	1.34135	5.94e-18	8.86e-17	-	-	-	-
evm.model.scf7180000000925.782	Up	1.34068	4.68e-09	3.49e-08	-	-	GO:0008080(N-acetyltransferase activity)	-
evm.model.scf7180000000809.776	Up	1.33468	4.95e-17	6.97e-16	GO:0008152(metabolic process),GO:0055114(oxidation-reduction process)	-	GO:0016491(oxidoreductase activity)	-
evm.model.scf7180000000807.1067	Up	1.33106	1.53e-05	7.09e-05	-	-	GO:0003950(NAD+ ADP-ribosyltransferase activity)	-
evm.model.scf7180000000806.584	Up	1.33082	2.11e-10	1.83e-09	GO:0055085(transmembrane transport)	GO:0016021(integral component of membrane)	-	-
evm.model.scf7180000000811.447	Up	1.3304	1.68e-10	1.47e-09	-	-	-	-
evm.model.scf7180000000925.711	Up	1.32778	4.39e-08	2.94e-07	-	-	-	-
evm.model.scf7180000000807.461	Up	1.32736	3.74e-10	3.14e-09	-	-	GO:0016757(transferase activity, transferring glycosyl groups)	-
evm.model.scf7180000000807.625	Up	1.32601	2.28e-09	1.76e-08	-	-	-	-
evm.model.scf7180000000809.147	Up	1.32497	2.11e-19	3.32e-18	-	-	-	-
evm.model.scf7180000000810.572	Up	1.32488	2.89e-09	2.21e-08	-	-	-	-
evm.model.scf7180000000809.442	Up	1.32477	1.69e-08	1.19e-07	-	-	GO:0000166(nucleotide binding)	-
evm.model.scf7180000000925.328	Up	1.32263	3.19e-07	1.88e-06	-	-	-	-
evm.model.scf7180000000806.93	Up	1.3151	0.00140642	0.00443155	-	-	-	-
evm.model.scf7180000000809.853	Up	1.31433	4.3e-12	4.35e-11	GO:0055085(transmembrane transport)	GO:0016021(integral component of membrane)	-	-
evm.model.scf7180000000819.304	Up	1.31364	2.84e-14	3.33e-13	-	-	GO:0005515(protein binding)	-
evm.model.scf7180000000810.890	Up	1.30863	6.26e-10	5.16e-09	-	-	GO:0003676(nucleic acid binding),GO:0008270(zinc ion binding)	-
evm.model.scf7180000000809.643	Up	1.30791	3.11e-18	4.71e-17	-	-	-	-
evm.model.scf7180000000810.409	Up	1.30423	5.76e-08	3.81e-07	-	-	GO:0016787(hydrolase activity)	-
evm.model.scf7180000000808.351	Up	1.30375	4.77e-13	5.16e-12	GO:0008152(metabolic process)	-	GO:0003824(catalytic activity),GO:0030170(pyridoxal phosphate binding)	-
evm.model.scf7180000000808.515	Up	1.30351	0.000103366	0.000414292	GO:0006810(transport)	GO:0016020(membrane)	GO:0005215(transporter activity)	-
evm.model.scf7180000000809.699	Up	1.30277	6.64e-17	9.25e-16	-	-	GO:0005525(GTP binding)	-
evm.model.scf7180000000807.340	Up	1.30201	7.17e-16	9.35e-15	-	-	-	-
evm.model.scf7180000000807.833	Up	1.30133	2.98e-09	2.27e-08	GO:0055114(oxidation-reduction process)	-	GO:0005506(iron ion binding),GO:0016705(oxidoreductase activity, acting on paired donors, with incorporation or reduction of molecular oxygen),GO:0020037(heme binding),GO:0004497(monooxygenase activity)	-
evm.model.scf7180000000806.631	Up	1.30006	3.48e-11	3.26e-10	-	-	-	-
evm.model.scf7180000000806.602	Up	1.29922	1.83e-09	1.42e-08	-	-	-	-
evm.model.scf7180000000806.366	Up	1.29874	3.89e-16	5.15e-15	GO:0008152(metabolic process)	-	GO:0016491(oxidoreductase activity)	-
evm.model.scf7180000000808.10	Up	1.29826	8.04e-21	1.37e-19	GO:0008152(metabolic process)	GO:0005737(cytoplasm)	GO:0005524(ATP binding),GO:0016301(kinase activity),GO:0016773(phosphotransferase activity, alcohol group as acceptor)	00052 (Galactose metabolism), 00520 (Amino sugar and nucleotide sugar metabolism)
evm.model.scf7180000000819.248	Up	1.29652	5e-13	5.4e-12	-	-	-	-
evm.model.scf7180000000809.625	Up	1.29528	5.05e-05	0.000213619	-	-	-	-
evm.model.scf7180000000809.309	Up	1.29305	8.21e-10	6.7e-09	-	-	-	-
evm.model.scf7180000000807.114	Up	1.29269	0.000386646	0.00139259	GO:0009058(biosynthetic process)	-	GO:0003824(catalytic activity)	-
evm.model.scf7180000000819.434	Up	1.29186	2.63e-16	3.53e-15	-	-	-	-
evm.model.scf7180000000809.355	Up	1.28809	5.79e-11	5.3e-10	-	-	-	-
evm.model.scf7180000000820.138	Up	1.28758	1.6e-06	8.59e-06	GO:0034477(U6 snRNA 3'-end processing)	-	GO:0004518(nuclease activity)	-
evm.model.scf7180000000820.260	Up	1.28469	9.99e-10	8.03e-09	GO:0016311(dephosphorylation),GO:0006470(protein dephosphorylation)	-	GO:0016791(phosphatase activity),GO:0008138(protein tyrosine/serine/threonine phosphatase activity),GO:0004725(protein tyrosine phosphatase activity)	-
evm.model.scf7180000000810.849	Up	1.28215	2.48e-10	2.12e-09	GO:0006355(regulation of transcription, DNA-templated),GO:0006351(transcription, DNA-templated)	GO:0005634(nucleus)	GO:0000981(RNA polymerase II transcription factor activity, sequence-specific DNA binding),GO:0008270(zinc ion binding),GO:0003677(DNA binding)	-
evm.model.scf7180000000810.792	Up	1.2819	4.26e-12	4.31e-11	GO:0005975(carbohydrate metabolic process)	-	GO:0004553(hydrolase activity, hydrolyzing O-glycosyl compounds)	-
evm.model.scf7180000000925.997	Up	1.28	3.57e-06	1.82e-05	GO:0055114(oxidation-reduction process)	-	GO:0009916(alternative oxidase activity)	-
evm.model.scf7180000000807.732	Up	1.27885	2.5e-07	1.5e-06	GO:0005975(carbohydrate metabolic process),GO:0006139(nucleobase-containing compound metabolic process),GO:0006260(DNA replication)	-	GO:0003824(catalytic activity),GO:0030246(carbohydrate binding),GO:0000166(nucleotide binding),GO:0003676(nucleic acid binding),GO:0003887(DNA-directed DNA polymerase activity),GO:0003677(DNA binding),GO:0016853(isomerase activity)	03460 (Fanconi anemia pathway)
evm.model.scf7180000000807.97	Up	1.27813	2.96e-08	2.03e-07	-	-	-	-
evm.model.scf7180000001079.185	Up	1.2759	1.11e-08	7.96e-08	-	-	-	-
evm.model.scf7180000000808.831	Up	1.27441	1.17e-16	1.6e-15	GO:0005975(carbohydrate metabolic process)	-	GO:0004553(hydrolase activity, hydrolyzing O-glycosyl compounds)	-
evm.model.scf7180000000810.393	Up	1.27039	0.000121398	0.000479845	-	-	-	-
evm.model.scf7180000000818.282	Up	1.26861	6.9e-09	5.08e-08	GO:0005975(carbohydrate metabolic process)	-	GO:0004553(hydrolase activity, hydrolyzing O-glycosyl compounds)	-
evm.model.scf7180000000810.837	Up	1.26732	2.48e-15	3.14e-14	-	-	-	-
evm.model.scf7180000000809.446	Up	1.26128	3.15e-14	3.66e-13	GO:0006629(lipid metabolic process)	-	GO:0004806(triglyceride lipase activity)	-
evm.model.scf7180000000810.654	Up	1.26116	2.28e-11	2.17e-10	GO:0055114(oxidation-reduction process)	-	GO:0005506(iron ion binding),GO:0016705(oxidoreductase activity, acting on paired donors, with incorporation or reduction of molecular oxygen),GO:0020037(heme binding)	-
evm.model.scf7180000000810.335	Up	1.2604	5.56e-11	5.11e-10	GO:0008152(metabolic process)	-	GO:0016491(oxidoreductase activity)	-
evm.model.scf7180000000810.46	Up	1.25936	1.2e-07	7.63e-07	-	-	-	-
evm.model.scf7180000000808.706	Up	1.25896	2.34e-09	1.8e-08	-	-	-	-
evm.model.scf7180000000925.1227	Up	1.25855	6.09e-15	7.41e-14	GO:0009231(riboflavin biosynthetic process)	-	GO:0003935(GTP cyclohydrolase II activity)	-
evm.model.scf7180000000925.511	Up	1.25812	1.74e-10	1.52e-09	-	-	-	-
evm.model.scf7180000000806.707	Up	1.25796	6.12e-07	3.49e-06	-	-	-	-
evm.model.scf7180000000807.230	Up	1.25787	4.33e-15	5.37e-14	-	-	GO:0005488(binding)	-
evm.model.scf7180000000925.1319	Up	1.25492	1.37e-10	1.2e-09	-	-	-	-
evm.model.scf7180000000925.476	Up	1.25482	1.35e-16	1.83e-15	GO:0006351(transcription, DNA-templated)	GO:0005634(nucleus)	GO:0003677(DNA binding),GO:0008270(zinc ion binding)	-
evm.model.scf7180000000807.847	Up	1.25348	9.07e-18	1.34e-16	-	-	GO:0046872(metal ion binding),GO:0005515(protein binding)	-
evm.model.scf7180000000809.411	Up	1.25204	1.99e-19	3.15e-18	GO:0055085(transmembrane transport)	GO:0016021(integral component of membrane)	-	-
evm.model.scf7180000000807.1285	Up	1.25065	0.00235486	0.00702462	-	-	-	-
evm.model.scf7180000000818.16	Up	1.24884	2.35e-11	2.23e-10	-	-	-	-
evm.model.scf7180000000809.707	Up	1.2478	2.33e-14	2.74e-13	GO:0008152(metabolic process)	-	GO:0016846(carbon-sulfur lyase activity)	-
evm.model.scf7180000000925.1005	Up	1.24755	2.74e-07	1.63e-06	-	-	-	-
evm.model.scf7180000000807.408	Up	1.24717	1.45e-07	9.11e-07	-	-	-	-
evm.model.scf7180000000807.297	Up	1.24707	5.67e-19	8.81e-18	-	-	-	-
evm.model.scf7180000000820.186	Up	1.2456	7.67e-12	7.61e-11	-	-	GO:0003723(RNA binding)	-
evm.model.scf7180000000809.730	Up	1.24421	1.65e-09	1.29e-08	-	GO:0005622(intracellular)	GO:0003723(RNA binding),GO:0019843(rRNA binding)	03008 (Ribosome biogenesis in eukaryotes)
evm.model.scf7180000000925.150	Up	1.24037	6.3e-12	6.29e-11	-	-	-	-
evm.model.scf7180000000810.1004	Up	1.23855	2.27e-06	1.19e-05	-	-	-	-
evm.model.scf7180000000807.638	Up	1.23843	6.55e-12	6.52e-11	GO:0000105(histidine biosynthetic process),GO:0008152(metabolic process)	GO:0005737(cytoplasm)	GO:0003824(catalytic activity),GO:0016763(transferase activity, transferring pentosyl groups)	00340 (Histidine metabolism)
evm.model.scf7180000000807.1262	Up	1.23822	8.47e-14	9.58e-13	-	-	-	-
evm.model.scf7180000000925.504	Up	1.23783	1.26e-09	9.93e-09	GO:0003333(amino acid transmembrane transport)	GO:0016020(membrane)	GO:0015171(amino acid transmembrane transporter activity)	-
evm.model.scf7180000000824.42	Up	1.23609	7.29e-08	4.75e-07	-	-	-	-
evm.model.scf7180000001079.68	Up	1.23525	1.12e-10	1e-09	-	-	GO:0016491(oxidoreductase activity)	00040 (Pentose and glucuronate interconversions), 00980 (Metabolism of xenobiotics by cytochrome P450)
evm.model.scf7180000000816.85	Up	1.23493	0.000898678	0.00296893	-	-	-	-
evm.model.scf7180000000818.186	Up	1.23036	5.67e-17	7.94e-16	GO:0006629(lipid metabolic process)	-	GO:0004806(triglyceride lipase activity)	-
evm.model.scf7180000000809.632	Up	1.2285	4.46e-06	2.25e-05	-	-	-	-
evm.model.scf7180000000816.193	Up	1.22655	0.000827297	0.0027584	GO:0006468(protein phosphorylation)	-	GO:0016772(transferase activity, transferring phosphorus-containing groups),GO:0004672(protein kinase activity),GO:0005524(ATP binding)	-
evm.model.scf7180000000816.261	Up	1.22492	4.59e-06	2.31e-05	-	-	-	-
evm.model.scf7180000000818.115	Up	1.22324	1.85e-18	2.82e-17	-	-	-	-
evm.model.scf7180000000809.522	Up	1.22263	8.13e-06	3.95e-05	-	-	GO:0008080(N-acetyltransferase activity)	-
evm.model.scf7180000000808.429	Up	1.22261	1.78e-11	1.71e-10	-	-	-	-
evm.model.scf7180000000925.1116	Up	1.22061	4.62e-12	4.65e-11	GO:0042254(ribosome biogenesis)	GO:0005634(nucleus)	GO:0005524(ATP binding)	03008 (Ribosome biogenesis in eukaryotes)
evm.model.scf7180000000925.227	Up	1.21856	0.00191728	0.00583039	-	-	-	-
evm.model.scf7180000000925.589	Up	1.21575	5.77e-14	6.62e-13	GO:0006810(transport),GO:0055085(transmembrane transport),GO:0006865(amino acid transport),GO:0003333(amino acid transmembrane transport)	GO:0016020(membrane),GO:0016021(integral component of membrane)	GO:0015171(amino acid transmembrane transporter activity)	-
evm.model.scf7180000000809.507	Up	1.21209	6.27e-07	3.57e-06	GO:0055114(oxidation-reduction process)	-	GO:0016491(oxidoreductase activity),GO:0016706(oxidoreductase activity, acting on paired donors, with incorporation or reduction of molecular oxygen, 2-oxoglutarate as one donor, and incorporation of one atom each of oxygen into both donors)	-
evm.model.scf7180000000809.864	Up	1.21139	2.31e-15	2.93e-14	-	-	-	-
evm.model.scf7180000000807.1181	Up	1.21077	5.85e-13	6.26e-12	GO:0006139(nucleobase-containing compound metabolic process)	-	GO:0003676(nucleic acid binding),GO:0008408(3'-5' exonuclease activity)	-
evm.model.scf7180000000819.345	Up	1.21022	4.91e-06	2.46e-05	-	-	GO:0005515(protein binding)	-
evm.model.scf7180000000806.137	Up	1.20884	9.71e-16	1.26e-14	GO:0055085(transmembrane transport)	-	-	-
evm.model.scf7180000000824.135	Up	1.20807	6.58e-13	7e-12	-	-	GO:0003676(nucleic acid binding),GO:0004386(helicase activity),GO:0005524(ATP binding),GO:0008026(ATP-dependent helicase activity)	-
evm.model.scf7180000000808.687	Up	1.20723	2.99e-05	0.000132199	GO:0006772(thiamine metabolic process),GO:0009229(thiamine diphosphate biosynthetic process)	-	GO:0004788(thiamine diphosphokinase activity),GO:0005524(ATP binding)	00730 (Thiamine metabolism)
evm.model.scf7180000000925.1552	Up	1.20653	3.42e-07	2.01e-06	-	-	-	-
evm.model.scf7180000000809.905	Up	1.20262	3.76e-17	5.31e-16	-	-	GO:0046983(protein dimerization activity)	-
evm.model.scf7180000000808.943	Up	1.20206	1.28e-05	6.01e-05	-	-	-	-
evm.model.scf7180000000925.146	Up	1.1999	0.000103902	0.000416272	-	-	-	-
evm.model.scf7180000000806.106	Up	1.19658	1.53e-14	1.82e-13	GO:0007186(G-protein coupled receptor signaling pathway)	GO:0016021(integral component of membrane)	GO:0004932(mating-type factor pheromone receptor activity)	-
evm.model.scf7180000000812.54	Up	1.19641	0.00115192	0.00371969	-	-	-	00564 (Glycerophospholipid metabolism), 04725 (Cholinergic synapse)
evm.model.scf7180000000810.31	Up	1.19419	2.55e-14	2.99e-13	GO:0006810(transport)	GO:0016020(membrane)	GO:0005415(nucleoside:sodium symporter activity)	-
evm.model.scf7180000000808.1115	Up	1.19387	2.09e-06	1.1e-05	-	-	-	-
evm.model.scf7180000000808.74	Up	1.18835	5.24e-14	6.01e-13	GO:0006468(protein phosphorylation)	-	GO:0016772(transferase activity, transferring phosphorus-containing groups),GO:0004672(protein kinase activity),GO:0005524(ATP binding)	04920 (Adipocytokine signaling pathway)
evm.model.scf7180000001079.226	Up	1.1862	5.49e-15	6.7e-14	-	-	-	-
evm.model.scf7180000000807.1484	Up	1.18524	0.00128272	0.00408935	-	-	GO:0005515(protein binding)	-
evm.model.scf7180000000808.882	Up	1.18522	0.00170682	0.00525096	-	-	-	-
evm.model.scf7180000000811.498	Up	1.18358	0.00122972	0.00393416	-	-	-	-
evm.model.scf7180000000811.823	Up	1.18145	2.12e-05	9.57e-05	-	-	-	-
evm.model.scf7180000000809.600	Up	1.18056	0.000161558	0.000625505	GO:0008152(metabolic process)	-	GO:0016491(oxidoreductase activity)	-
evm.model.scf7180000000809.401	Up	1.1789	1.44e-06	7.8e-06	-	-	-	-
evm.model.scf7180000000809.1098	Up	1.17838	0.000289531	0.00106815	-	-	-	-
evm.model.scf7180000000807.897	Up	1.17777	3.41e-10	2.88e-09	GO:0006355(regulation of transcription, DNA-templated)	-	GO:0003677(DNA binding),GO:0003700(transcription factor activity, sequence-specific DNA binding),GO:0043565(sequence-specific DNA binding)	-
evm.model.scf7180000000925.73	Up	1.17771	3.6e-12	3.67e-11	GO:0006364(rRNA processing)	GO:0032040(small-subunit processome)	GO:0005515(protein binding)	03008 (Ribosome biogenesis in eukaryotes)
evm.model.scf7180000000819.190	Up	1.17759	1.46e-07	9.15e-07	-	-	-	-
evm.model.scf7180000000810.480	Up	1.17755	0.0011571	0.00373403	-	-	-	-
evm.model.scf7180000000806.655	Up	1.17626	6.1e-05	0.000253878	-	-	-	-
evm.model.scf7180000000807.734	Up	1.17519	1.7e-13	1.89e-12	-	-	-	-
evm.model.scf7180000000807.1298	Up	1.17246	5.37e-09	3.99e-08	GO:0006396(RNA processing),GO:0008033(tRNA processing)	-	GO:0008173(RNA methyltransferase activity),GO:0030697(S-adenosylmethionine-dependent tRNA (m5U54) methyltransferase activity)	-
evm.model.scf7180000000807.1391	Up	1.17095	5.06e-14	5.82e-13	-	-	-	-
evm.model.scf7180000000816.55	Up	1.17011	1.66e-15	2.13e-14	GO:0006221(pyrimidine nucleotide biosynthetic process),GO:0006413(translational initiation)	-	GO:0003723(RNA binding),GO:0003883(CTP synthase activity),GO:0003743(translation initiation factor activity)	00240 (Pyrimidine metabolism)
evm.model.scf7180000000807.269	Up	1.16672	1.81e-07	1.11e-06	GO:0001522(pseudouridine synthesis),GO:0042254(ribosome biogenesis)	-	-	-
evm.model.scf7180000000812.42	Up	1.16535	0.000878492	0.00290703	-	-	-	-
evm.model.scf7180000000807.848	Up	1.16355	3.7e-11	3.45e-10	GO:0006072(glycerol-3-phosphate metabolic process),GO:0055114(oxidation-reduction process),GO:0005975(carbohydrate metabolic process),GO:0046168(glycerol-3-phosphate catabolic process)	GO:0009331(glycerol-3-phosphate dehydrogenase complex),GO:0005737(cytoplasm)	GO:0004367(glycerol-3-phosphate dehydrogenase [NAD+] activity),GO:0016491(oxidoreductase activity),GO:0016616(oxidoreductase activity, acting on the CH-OH group of donors, NAD or NADP as acceptor),GO:0050662(coenzyme binding),GO:0051287(NAD binding)	00564 (Glycerophospholipid metabolism)
evm.model.scf7180000000807.208	Up	1.16107	1.75e-14	2.08e-13	-	-	GO:0005515(protein binding)	-
evm.model.scf7180000000819.53	Up	1.16091	3.16e-13	3.45e-12	GO:0055085(transmembrane transport)	-	-	-
evm.model.scf7180000000806.9	Up	1.1584	1.28e-13	1.43e-12	GO:0006508(proteolysis)	-	GO:0004185(serine-type carboxypeptidase activity)	-
evm.model.scf7180000000808.659	Up	1.15828	1.34e-06	7.29e-06	-	-	-	-
evm.model.scf7180000000811.386	Up	1.15507	5.09e-12	5.1e-11	GO:0005975(carbohydrate metabolic process)	-	GO:0004553(hydrolase activity, hydrolyzing O-glycosyl compounds)	-
evm.model.scf7180000000816.185	Up	1.15223	5.99e-13	6.39e-12	-	-	GO:0003676(nucleic acid binding),GO:0004386(helicase activity),GO:0005524(ATP binding),GO:0008026(ATP-dependent helicase activity)	-
evm.model.scf7180000000807.321	Up	1.15072	0.000282033	0.00104395	-	-	GO:0016853(isomerase activity)	-
evm.model.scf7180000000807.1286	Up	1.15016	1.56e-06	8.43e-06	-	-	-	-
evm.model.scf7180000000824.63	Up	1.14905	9.21e-08	5.94e-07	-	-	-	-
evm.model.scf7180000000925.1513	Up	1.14888	3.03e-05	0.000133743	-	-	-	-
evm.model.scf7180000000824.78	Up	1.14685	1.2e-07	7.63e-07	GO:0006772(thiamine metabolic process),GO:0009228(thiamine biosynthetic process)	-	GO:0050334(thiaminase activity),GO:0008972(phosphomethylpyrimidine kinase activity)	00730 (Thiamine metabolism)
evm.model.scf7180000000925.1290	Up	1.14671	2.04e-06	1.08e-05	-	-	-	-
evm.model.scf7180000000809.1083	Up	1.14513	0.00129352	0.00411986	-	-	-	-
evm.model.scf7180000000807.1059	Up	1.14396	5.4e-10	4.48e-09	-	-	-	-
evm.model.scf7180000000811.365	Up	1.14353	1.4e-07	8.81e-07	-	-	-	-
evm.model.scf7180000000818.147	Up	1.14293	0.000207892	0.000789343	-	-	GO:0008080(N-acetyltransferase activity)	-
evm.model.scf7180000000818.167	Up	1.14237	1.01e-16	1.39e-15	GO:0046836(glycolipid transport)	GO:0005737(cytoplasm)	GO:0017089(glycolipid transporter activity),GO:0051861(glycolipid binding)	-
evm.model.scf7180000000807.739	Up	1.14233	6.22e-16	8.16e-15	GO:0006355(regulation of transcription, DNA-templated)	-	GO:0003700(transcription factor activity, sequence-specific DNA binding),GO:0043565(sequence-specific DNA binding)	-
evm.model.scf7180000000806.61	Up	1.14189	9.02e-05	0.000364106	-	-	-	-
evm.model.scf7180000000807.471	Up	1.13956	6.43e-07	3.65e-06	GO:0006189('de novo' IMP biosynthetic process),GO:0009058(biosynthetic process)	-	GO:0004644(phosphoribosylglycinamide formyltransferase activity),GO:0016742(hydroxymethyl-, formyl- and related transferase activity)	00230 (Purine metabolism), 00670 (One carbon pool by folate)
evm.model.scf7180000000807.158	Up	1.13882	1.42e-08	1.01e-07	GO:0006144(purine nucleobase metabolic process),GO:0006810(transport)	-	GO:0033971(hydroxyisourate hydrolase activity)	00230 (Purine metabolism)
evm.model.scf7180000000931.133	Up	1.13737	1.04e-12	1.09e-11	GO:0005975(carbohydrate metabolic process)	-	GO:0004553(hydrolase activity, hydrolyzing O-glycosyl compounds)	00460 (Cyanoamino acid metabolism), 00500 (Starch and sucrose metabolism), 00940 (Phenylpropanoid biosynthesis)
evm.model.scf7180000000810.1011	Up	1.13709	4.78e-06	2.4e-05	-	-	GO:0005515(protein binding)	-
evm.model.scf7180000000809.322	Up	1.13701	2.58e-07	1.54e-06	-	-	GO:0003824(catalytic activity)	-
evm.model.scf7180000000925.1442	Up	1.13649	3.13e-08	2.14e-07	GO:0006810(transport)	GO:0016020(membrane)	GO:0005215(transporter activity)	04962 (Vasopressin-regulated water reabsorption)
evm.model.scf7180000001079.326	Up	1.13622	4.36e-12	4.41e-11	GO:0008152(metabolic process)	-	GO:0016491(oxidoreductase activity)	-
evm.model.scf7180000000811.288	Up	1.13609	6.29e-10	5.18e-09	-	-	-	-
evm.model.scf7180000000925.1066	Up	1.13587	1.42e-07	8.91e-07	GO:0008152(metabolic process)	-	GO:0016787(hydrolase activity)	-
evm.model.scf7180000000807.198	Up	1.13358	4.53e-10	3.79e-09	GO:0006355(regulation of transcription, DNA-templated)	GO:0005634(nucleus)	GO:0003700(transcription factor activity, sequence-specific DNA binding),GO:0043565(sequence-specific DNA binding),GO:0003677(DNA binding)	-
evm.model.scf7180000000807.510	Up	1.13275	2.74e-07	1.63e-06	-	-	-	-
evm.model.scf7180000000807.255	Up	1.13247	2.63e-10	2.24e-09	-	-	GO:0005524(ATP binding),GO:0035299(inositol pentakisphosphate 2-kinase activity)	-
evm.model.scf7180000001079.204	Up	1.1311	1.74e-15	2.23e-14	GO:0008152(metabolic process),GO:0008299(isoprenoid biosynthetic process)	-	GO:0003824(catalytic activity),GO:0004421(hydroxymethylglutaryl-CoA synthase activity)	00072 (Synthesis and degradation of ketone bodies), 00280 (Valine, leucine and isoleucine degradation), 00650 (Butanoate metabolism), 00900 (Terpenoid backbone biosynthesis)
evm.model.scf7180000000818.35	Up	1.13022	8.04e-10	6.56e-09	GO:0006094(gluconeogenesis)	-	GO:0003941(L-serine ammonia-lyase activity),GO:0051539(4 iron, 4 sulfur cluster binding)	00260 (Glycine, serine and threonine metabolism), 00270 (Cysteine and methionine metabolism)
evm.model.scf7180000000925.187	Up	1.12847	2.38e-07	1.43e-06	-	-	-	-
evm.model.scf7180000000824.153	Up	1.12822	3.95e-12	4.01e-11	GO:0055114(oxidation-reduction process),GO:0006571(tyrosine biosynthetic process)	-	GO:0004665(prephenate dehydrogenase (NADP+) activity),GO:0008977(prephenate dehydrogenase activity)	00400 (Phenylalanine, tyrosine and tryptophan biosynthesis)
evm.model.scf7180000000806.670	Up	1.12791	4.28e-07	2.5e-06	GO:0006457(protein folding)	-	GO:0003755(peptidyl-prolyl cis-trans isomerase activity)	04020 (Calcium signaling pathway), 05012 (Parkinson's disease), 05016 (Huntington's disease), 05145 (Toxoplasmosis)
evm.model.scf7180000000811.393	Up	1.12632	0.000123595	0.00048795	-	-	-	-
evm.model.scf7180000000810.733	Up	1.12512	5.23e-10	4.35e-09	-	GO:0005634(nucleus)	GO:0003676(nucleic acid binding),GO:0004386(helicase activity),GO:0005524(ATP binding),GO:0008026(ATP-dependent helicase activity),GO:0003723(RNA binding),GO:0016818(hydrolase activity, acting on acid anhydrides, in phosphorus-containing anhydrides)	-
evm.model.scf7180000000809.1181	Up	1.12261	4.63e-16	6.11e-15	-	-	GO:0005524(ATP binding),GO:0016887(ATPase activity),GO:0000166(nucleotide binding),GO:0017111(nucleoside-triphosphatase activity)	-
evm.model.scf7180000000806.216	Up	1.11907	3.81e-05	0.000164378	GO:0055114(oxidation-reduction process)	-	GO:0008677(2-dehydropantoate 2-reductase activity),GO:0016491(oxidoreductase activity),GO:0016616(oxidoreductase activity, acting on the CH-OH group of donors, NAD or NADP as acceptor),GO:0050662(coenzyme binding),GO:0050661(NADP binding)	-
evm.model.scf7180000000925.962	Up	1.11668	8.93e-08	5.77e-07	-	-	GO:0005515(protein binding)	-
evm.model.scf7180000000807.1248	Up	1.11613	1.86e-06	9.89e-06	GO:0055085(transmembrane transport)	GO:0016021(integral component of membrane)	-	-
evm.model.scf7180000000925.343	Up	1.11552	7.24e-08	4.72e-07	GO:0006259(DNA metabolic process)	-	GO:0003677(DNA binding),GO:0005524(ATP binding),GO:0008094(DNA-dependent ATPase activity)	-
evm.model.scf7180000000807.621	Up	1.11342	6.65e-14	7.59e-13	-	-	-	-
evm.model.scf7180000000806.191	Up	1.11264	8.87e-14	1e-12	-	-	-	-
evm.model.scf7180000000819.197	Up	1.10853	6.84e-05	0.000281735	-	-	-	-
evm.model.scf7180000001079.206	Up	1.10823	8.53e-12	8.4e-11	GO:0006412(translation)	GO:0005622(intracellular),GO:0005840(ribosome)	GO:0005515(protein binding),GO:0003735(structural constituent of ribosome)	03010 (Ribosome)
evm.model.scf7180000000807.165	Up	1.10703	1.72e-07	1.07e-06	-	GO:0016020(membrane)	-	-
evm.model.scf7180000000810.220	Up	1.1069	0.00261003	0.00771232	-	-	-	-
evm.model.scf7180000000807.894	Up	1.10592	2.43e-08	1.68e-07	-	-	GO:0005515(protein binding)	-
evm.model.scf7180000000811.259	Up	1.10566	0.00053028	0.00185459	-	-	-	-
evm.model.scf7180000000809.646	Up	1.10556	0.000362092	0.00130886	-	-	GO:0005515(protein binding)	-
evm.model.scf7180000000819.291	Up	1.10376	5.36e-07	3.08e-06	-	-	-	-
evm.model.scf7180000000808.896	Up	1.10367	7.05e-07	3.98e-06	-	-	-	-
evm.model.scf7180000000925.419	Up	1.10288	6.11e-08	4.03e-07	GO:0006468(protein phosphorylation)	-	GO:0004672(protein kinase activity),GO:0005524(ATP binding),GO:0016772(transferase activity, transferring phosphorus-containing groups)	-
evm.model.scf7180000000811.832	Up	1.10273	7.37e-14	8.38e-13	GO:0006810(transport)	GO:0016020(membrane)	GO:0005215(transporter activity)	-
evm.model.scf7180000000810.924	Up	1.10208	9.96e-10	8.01e-09	-	-	GO:0048037(cofactor binding)	-
evm.model.scf7180000001079.7	Up	1.10191	8.6e-05	0.000348153	GO:0008152(metabolic process)	-	GO:0003824(catalytic activity)	-
evm.model.scf7180000000807.1211	Up	1.10139	3.11e-10	2.63e-09	GO:0006338(chromatin remodeling),GO:0030435(sporulation resulting in formation of a cellular spore)	GO:0016586(RSC complex)	GO:0005515(protein binding),GO:0003682(chromatin binding)	-
evm.model.scf7180000000811.292	Up	1.10066	7.3e-13	7.74e-12	-	-	GO:0005515(protein binding),GO:0008270(zinc ion binding)	-
evm.model.scf7180000000925.1199	Up	1.10035	1.82e-06	9.74e-06	-	-	-	-
evm.model.scf7180000000808.810	Up	1.09886	5.44e-07	3.12e-06	-	-	-	-
evm.model.scf7180000000925.667	Up	1.09829	2.98e-05	0.000131752	GO:0007005(mitochondrion organization),GO:0045040(protein import into mitochondrial outer membrane)	GO:0032865(ERMES complex)	-	-
evm.model.scf7180000000925.1093	Up	1.09652	8.53e-10	6.93e-09	-	-	-	-
evm.model.scf7180000000809.1092	Up	1.09366	3.93e-14	4.54e-13	-	-	-	-
evm.model.scf7180000000810.1034	Up	1.09305	9.44e-10	7.63e-09	-	-	-	-
evm.model.scf7180000000925.207	Up	1.09301	1.07e-08	7.74e-08	-	-	-	-
evm.model.scf7180000000808.750	Up	1.09155	2.65e-08	1.83e-07	-	-	GO:0005524(ATP binding),GO:0000166(nucleotide binding),GO:0017111(nucleoside-triphosphatase activity)	03008 (Ribosome biogenesis in eukaryotes)
evm.model.scf7180000000925.1519	Up	1.08796	1.14e-10	1.01e-09	GO:0006520(cellular amino acid metabolic process),GO:0055114(oxidation-reduction process)	-	GO:0016491(oxidoreductase activity)	00250 (Alanine, aspartate and glutamate metabolism), 00330 (Arginine and proline metabolism), 00910 (Nitrogen metabolism)
evm.model.scf7180000000810.358	Up	1.08792	0.000730941	0.00246315	-	-	-	-
evm.model.scf7180000000806.398	Up	1.08755	8.63e-07	4.81e-06	-	-	-	-
evm.model.scf7180000000925.1128	Up	1.08592	1.23e-14	1.48e-13	GO:0006188(IMP biosynthetic process),GO:0008152(metabolic process),GO:0005975(carbohydrate metabolic process),GO:0030259(lipid glycosylation),GO:0009168(purine ribonucleoside monophosphate biosynthetic process)	-	GO:0003876(AMP deaminase activity),GO:0019239(deaminase activity),GO:0016758(transferase activity, transferring hexosyl groups)	00230 (Purine metabolism)
evm.model.scf7180000000925.157	Up	1.08591	6.69e-09	4.93e-08	-	-	GO:0004112(cyclic-nucleotide phosphodiesterase activity),GO:0003824(catalytic activity)	-
evm.model.scf7180000000811.673	Up	1.08575	5.79e-12	5.79e-11	GO:0006508(proteolysis)	-	GO:0004190(aspartic-type endopeptidase activity)	-
evm.model.scf7180000000821.119	Up	1.08465	2.85e-13	3.12e-12	-	-	-	-
evm.model.scf7180000000824.53	Up	1.08426	1.44e-07	9.03e-07	-	-	GO:0008440(inositol-1,4,5-trisphosphate 3-kinase activity)	-
evm.model.scf7180000000806.672	Up	1.08216	4.45e-09	3.33e-08	-	-	-	-
[truncated: 1,023 more rows]
